# Supplementary material for: A theory of cortical map formation in the visual brain
Source: Nat Commun. 2022 Apr 28;13:2303. doi: 10.1038/s41467-022-29433-y (PMC9050665; doi:10.1038/s41467-022-29433-y)
Supplement: Supplementary file 4 — Supplementary Dataset 1 [file 41467_2022_29433_MOESM4_ESM.zip]

Archive with 25 entries (25 files):
- Figure9c.xlsx
- Figure9d.xlsx
- Figure9e.xlsx
- Figure9f.xlsx
- Figure9g.xlsx
- Figure9h.xlsx
- Figure9i.xlsx
- Figure9j.xlsx
- Figure10d.xlsx
- Figure10e.xlsx
- FigureS1a_c.xlsx
- FigureS1d.xlsx
- FigureS1e.xlsx
- tableS1.xlsx
- tableS2.xlsx
- Figure7b.xlsx
- Figure7d.xlsx
- Figure8a.xlsx
- Figure8b.xlsx
- Figure8c.xlsx
- Figure8d.xlsx
- Figure8e.xlsx
- Figure8f.xlsx
- Figure9a.xlsx
- Figure9b.xlsx
