# Supplementary material for: A theory of cortical map formation in the visual brain
Source: Nat Commun. 2022 Apr 28;13:2303. doi: 10.1038/s41467-022-29433-y (PMC9050665; doi:10.1038/s41467-022-29433-y)
Supplement: Supplementary file 4 — Supplementary Dataset 1 [file 41467_2022_29433_MOESM4_ESM.zip › Figure9d.xlsx]

## Sheet: Sheet1
SF50r	CV	LPI	LHI
1.30252	0.597016	0.045626	0.912303
1.54517	0.312588	0.0203708	0.927547
1.46936	0.498028	0.0280075	0.926309
1.61766	0.689488	0.0127572	0.910949
1.29098	0.539963	0.0196283	0.882871
1.37807	0.766965	0.0328534	0.851741
1.33286	0.648526	0.117942	0.834286
1.32313	0.796577	0.429527	0.835337
1.29806	0.720808	0.521125	0.849083
1.29535	0.64138	0.271791	0.866088
1.2601	0.511658	0.0863038	0.87923
1.218	0.600279	0.0513365	0.885686
1.45548	0.650634	0.0730858	0.882086
1.46668	0.377485	0.0650257	0.856897
1.10724	0.773884	1.04616	0.411036
1.15054	0.800192	1.00982	0.262313
1.30154	0.588073	0.51618	0.468921
1.3733	0.437452	0.179459	0.710614
1.21535	0.485081	0.015666	0.864011
1.2203	0.663552	0.00762347	0.926364
1.66033	0.971583	0.00480726	0.904351
1.50411	0.664638	0.0403627	0.820028
1.33965	0.798481	0.695696	0.612543
0.922254	0.9153	1.01752	0.304755
0.664262	0.98498	1.00045	0.182447
0.848802	0.957593	1.04743	0.451025
1.20272	0.769444	0.279231	0.640509
1.51979	0.592821	0.0141613	0.730425
1.57162	0.425595	0.0425385	0.768491
1.62136	0.346405	0.0792549	0.792518
1.63445	0.628253	0.113406	0.813671
1.58575	0.592709	0.0820735	0.816585
1.54602	0.527421	0.104758	0.775044
1.42026	0.52846	0.304559	0.665589
1.34053	0.665781	0.514289	0.529716
1.24994	0.700691	0.670119	0.376804
1.34037	0.694572	0.575875	0.42387
1.43839	0.600115	0.362496	0.602669
1.52676	0.679749	0.192671	0.757072
1.19524	0.667164	0.049994	0.85372
