# Supplementary material for: A theory of cortical map formation in the visual brain
Source: Nat Commun. 2022 Apr 28;13:2303. doi: 10.1038/s41467-022-29433-y (PMC9050665; doi:10.1038/s41467-022-29433-y)
Supplement: Supplementary file 4 — Supplementary Dataset 1 [file 41467_2022_29433_MOESM4_ESM.zip › Figure9f.xlsx]

## Sheet: Sheet1
SF50r	CV	LPI	LHI
0.969387	0.625457	0.257767	0.622259
0.87479	0.502319	0.492796	0.703071
0.707127	0.633839	0.648025	0.6239
0.543914	0.640578	0.73416	0.45512
0.693869	0.626633	0.385406	0.293221
0.858863	0.319431	0.197353	0.363205
0.975406	0.486186	0.135097	0.579849
1.19348	0.350253	0.117697	0.763309
1.51423	0.28139	0.0797355	0.857887
1.26511	0.208621	0.0372592	0.863678
1.00283	0.461247	0.0782263	0.818771
0.87997	0.5474	0.198796	0.784813
1.22952	0.274573	0.0743134	0.773447
1.22841	0.305005	0.0281547	0.705119
0.782177	0.706378	0.307515	0.928071
0.992197	0.598154	0.488265	0.814917
0.829626	0.611526	0.606414	0.728994
0.673692	0.622498	0.7077	0.623291
0.600133	0.631249	0.61337	0.497015
0.803609	0.602566	0.318754	0.395961
0.847496	0.454697	0.318305	0.433552
0.897027	0.431095	0.135166	0.597946
1.05731	0.376132	0.117525	0.759238
1.35475	0.21865	0.0624247	0.844481
1.48736	0.0935254	0.00182472	0.849332
1.02352	0.4272	0.131499	0.815022
0.950832	0.473588	0.195235	0.799251
1.28734	0.30296	0.0991397	0.797278
1.34914	0.282822	0.0659153	0.72905
1.12687	0.59354	0.254677	0.545208
1.22055	0.662877	0.231424	0.722395
0.639759	0.584252	0.6055	0.689744
0.626787	0.672307	0.718019	0.518265
0.573507	0.723975	0.468104	0.311727
0.949729	0.642698	0.249852	0.320216
1.053	0.365741	0.070275	0.539558
1.12105	0.490742	0.114726	0.735941
1.51778	0.424603	0.0319685	0.898101
1.37061	0.409044	0.0332045	0.865946
0.99139	0.660478	0.114518	0.756188
1.12198	0.641394	0.125797	0.775756
1.38847	0.502377	0.0674457	0.788745
0.832182	0.617182	0.42907	0.921562
1.09299	0.530201	0.374168	0.759142
0.708526	0.548599	0.593473	0.642494
0.583609	0.562915	0.443597	0.530824
0.795659	0.565726	0.442995	0.470435
0.8147	0.370257	0.15629	0.50211
0.890005	0.373677	0.127314	0.608766
0.973193	0.331483	0.120132	0.740568
1.24448	0.274281	0.0331123	0.840078
0.859341	0.577965	0.184777	0.727883
1.28862	0.407957	0.0429217	0.790882
1.34209	0.394214	0.0443289	0.848749
1.19886	0.400321	0.204632	0.804108
0.875358	0.536003	0.124685	0.831555
0.925785	0.643512	0.552249	0.918408
0.948334	0.516394	0.150699	0.907264
0.88441	0.544638	0.0481298	0.795693
0.823518	0.526492	0.0277646	0.628325
0.692538	0.878728	0.270427	0.496663
0.855626	0.746219	0.346409	0.528462
0.991982	0.680093	0.307845	0.693816
0.720684	0.737316	0.330299	0.824903
0.581618	0.524792	0.264276	0.878333
1.56457	0.435511	0.0392582	0.88796
1.90942	0.609979	0.0166121	0.744211
0.836364	0.855683	0.0885598	0.481163
0.671534	0.700321	0.275271	0.410054
0.859806	0.608866	0.252067	0.653919
0.96866	0.452351	0.0778114	0.748431
0.774659	0.775075	0.435152	0.504427
0.496138	0.872922	0.814287	0.668495
0.616317	0.701616	0.463181	0.820798
1.83927	0.478823	0.040928	0.84618
1.44635	0.586006	0.0919025	0.887652
1.5182	0.450925	0.00554115	0.928524
0.847834	0.691737	0.379972	0.770384
0.862685	0.838579	0.243383	0.374913
1.0354	0.750193	0.0812285	0.669955
1.25408	0.739261	0.102214	0.843091
1.04257	0.659681	0.0659336	0.771372
0.944018	0.864856	0.227544	0.671879
0.663156	0.88965	0.340306	0.55267
0.714816	0.868963	0.382502	0.286944
0.990536	0.736095	0.0533237	0.726395
1.08393	0.133219	0.00370177	0.87744
1.53017	0.119795	0.00315156	0.839937
1.03193	0.654596	0.0270798	0.894495
0.863824	0.792872	0.412083	0.704038
0.830296	0.869741	0.239334	0.673687
0.896542	0.815584	0.175823	0.520175
0.877309	0.870477	0.153037	0.234803
1.12267	0.950663	0.143691	0.27511
1.20696	0.812447	0.058305	0.606793
1.06781	0.707077	0.00746187	0.834513
1.13347	0.1176	0.00157675	0.89415
0.684673	0.901025	0.395713	0.649877
0.575722	0.893911	0.558007	0.516765
0.54244	0.922824	0.509359	0.362466
0.689508	0.883976	0.349587	0.290438
0.722431	0.846049	0.286916	0.411713
0.797274	0.835103	0.17692	0.620969
0.947212	0.703161	0.0799518	0.806174
1.7379	0.188949	0.0156523	0.928185
1.51577	0.150561	0.0103633	0.882805
0.9129	0.1996	0.00064563	0.908972
2.7296	0.0939731	0.00632247	0.895632
0.69569	0.90827	0.257721	0.740923
0.756396	0.816149	0.139546	0.56016
0.767054	0.956672	0.293247	0.253401
1.03792	0.855505	0.073394	0.269195
0.879536	0.712266	0.0623889	0.607725
0.847871	0.340493	0.0344516	0.837997
1.1601	0.332797	0	0.909722
0.588928	0.574346	0.0248434	0.958216
0.979689	0.107755	0.00350797	0.830406
1.1668	0.120713	0.00771702	0.753541
0.665626	0.248463	0.0085103	0.574504
0.609182	0.466294	0.0034293	0.676626
0.928781	0.235678	1.40863e-06	0.891827
1.5664	0.479436	0.00109661	0.861835
2.11323	0.453461	0.000719368	0.836703
0.420199	0.824234	0.220306	0.738184
0.498854	0.623948	0.00103999	0.518269
1.04564	0.271908	0.00350041	0.824053
1.41666	0.326163	4.29979e-06	0.76394
0.784008	0.107251	0	0.889565
0.47647	0.26027	0.00539022	0.545655
0.571343	0.445525	0.0114157	0.654034
0.465236	0.503264	0.0840355	0.476799
1.2534	0.482528	0.00117802	0.883783
1.45833	0.307942	0.000398199	0.839472
0.826355	0.176195	0	0.81204
1.49272	0.370498	6.25989e-06	0.554015
1.67215	0.685215	0	0.233471
0.837009	0.389568	0.128001	0.806501
0.719054	0.361264	0.204071	0.822267
1.14653	0.171012	0.0283774	0.834458
0.90777	0.146736	0.0125755	0.863858
1.05162	0.227244	0.0651367	0.865397
0.953482	0.237935	0.0936448	0.860921
1.38454	0.809119	0.00636795	0.792109
0.88599	0.207867	0.147033	0.731536
0.792957	0.345226	0.250552	0.742541
0.860367	0.489661	0.3708	0.726683
1.00461	0.45152	0.193561	0.737077
0.737808	0.430314	0.559045	0.758555
0.572789	0.433307	0.539453	0.736044
1.14152	0.837709	0.0797417	0.498598
1.04849	0.158011	0.0204532	0.918888
1.15391	0.173814	0.0489327	0.881561
1.16169	0.24905	0.0451806	0.870467
1.06272	0.406878	0.162798	0.88692
0.959891	0.482151	0.223691	0.90317
0.747105	0.569519	0.391325	0.884563
1.87015	0.733786	0.0707669	0.732206
1.31011	0.724813	0.160865	0.729713
1.14484	0.889987	0.298482	0.46299
0.644649	0.131948	0.002277	0.82456
0.674173	0.211281	0.00981521	0.847846
0.717854	0.153168	0.0118864	0.843838
1.1555	0.669756	0.0215091	0.841052
1.35288	0.651852	0.033785	0.878971
1.1316	0.686122	0.00583528	0.823095
0.868399	0.307624	2.30045e-05	0.859206
1.03601	0.659245	0	0.800973
0.963988	0.708339	0.00132245	0.818567
0.840728	0.69269	0.387663	0.726831
1.22203	0.788571	0.258016	0.789823
0.961461	0.781264	0.215537	0.576577
0.97578	0.650808	0.085717	0.747736
0.508358	0.741386	0.274688	0.513371
0.857366	0.519136	0.00103484	0.316414
1.01223	0.392172	0.00134264	0.575139
1.34511	0.48884	0.000212231	0.727649
1.10434	0.367102	2.86682e-05	0.757829
1.06187	0.471766	0.000501198	0.696364
0.968323	0.496355	9.58074e-05	0.566228
0.276875	0.679216	1	0.312674
0.784726	0.605716	0.030409	0.350081
1.00319	0.335903	0.00175391	0.584268
1.42815	0.356189	0.000146952	0.733091
1.52568	0.374043	0.000574734	0.765464
1.08741	0.293196	0.00210759	0.729476
1.04409	0.604158	0.00563416	0.676328
0.975212	0.588444	0.000695667	0.612733
1.01708	0.662722	7.62227e-05	0.48642
0.397014	0.85047	0.533121	0.51418
0.654981	0.202302	0.0531104	0.871649
0.721798	0.122789	0.0281975	0.832675
0.657494	0.709334	0.189034	0.755171
0.449781	0.859998	0.328929	0.624838
0.442558	0.947312	0.642788	0.351745
0.960959	0.682115	0.0534644	0.308612
1.13677	0.50768	0.0184574	0.558716
1.72541	0.485585	0.00659297	0.734655
2.12007	0.452461	0.0111532	0.791319
1.25851	0.511254	0	0.76021
1.23634	0.532062	0	0.668348
1.23832	0.688383	0	0.579573
0.589768	0.563159	0.0172864	0.9797
1.6707	0.827818	0.32766	0.649426
0.625698	0.626968	0.00704331	0.823418
0.933913	0.481168	0.0712815	0.910025
1.35643	0.696202	0	0.919377
1.49909	0.494147	0.0238425	0.869489
1.04825	0.760385	0.202063	0.768063
0.676673	0.852511	0.353417	0.640905
0.674271	0.910984	0.397785	0.575945
0.603121	0.873523	0.532184	0.631834
1.00514	0.792432	0.449944	0.689774
1.00976	0.542564	0.0487034	0.616686
0.44971	0.687901	0.132832	0.690443
0.690771	0.754838	0.060232	0.942482
0.610301	0.867209	0.258373	0.821262
0.66629	0.864371	0.32442	0.658959
1.23908	0.111894	1.68144e-06	0.695146
1.51898	0.125081	0.000248122	0.783253
1.6533	0.119258	9.11971e-06	0.816047
1.47876	0.512898	0	0.796843
1.28812	0.773218	0.368946	0.781965
1.29352	0.731618	0.410401	0.825948
0.88646	0.800038	0.516462	0.887069
1.43833	0.623285	0.221145	0.94016
1.12513	0.730512	0.377573	0.972383
1.27981	0.699303	0.414981	0.983586
1.37404	0.706778	0.366266	0.979966
0.788791	0.744191	0.526313	0.965021
0.656503	0.787165	0.682499	0.939691
0.434517	0.706587	0.862126	0.894022
0.42845	0.746885	0.907937	0.793873
0.566599	0.83152	0.986531	0.636176
0.625919	0.652216	0.562363	0.608811
0.805754	0.600877	0.500441	0.712577
1.34994	0.391763	0.461166	0.767988
0.893	0.818505	0.554309	0.812441
1.78445	0.605573	0.4791	0.893236
1.48273	0.538525	0.170408	0.873057
1.63683	0.351	0.293134	0.922145
1.31741	0.429693	0.266561	0.953447
1.32097	0.489124	0.266503	0.960391
1.21979	0.57949	0.365899	0.957198
0.871492	0.587863	0.422894	0.949742
0.655481	0.648412	0.75062	0.824066
0.502664	0.75776	0.851095	0.628017
0.633292	0.880562	0.891462	0.354342
0.672168	0.929369	0.514976	0.299374
0.859814	0.719105	0.739508	0.548863
1.1259	0.705773	0.629622	0.734995
0.70744	0.672324	0.511822	0.806181
0.636705	0.706417	0.256212	0.821745
1.33797	0.450172	0.215563	0.827087
0.656861	0.600379	0.249353	0.871658
1.0121	0.406021	0.00337585	0.893188
0.813547	0.846684	0.356245	0.637266
0.732654	0.624526	0.271496	0.677087
1.46024	0.473011	0	0.637305
1.11226	0.449064	0.0583319	0.638527
0.893224	0.605543	0.108296	0.691326
0.678645	0.646756	0.157077	0.761123
0.5607	0.607672	0.239576	0.914302
0.879576	0.630424	0.160549	0.912642
1.3955	0.287779	0	0.856129
1.10324	0.3749	0.00393073	0.671931
1.49818	0.430313	0	0.650435
0.737133	0.625525	0.22658	0.933285
1.05942	0.483337	0.107281	0.935344
0.485847	0.93539	0.243757	0.226503
0.769864	0.564919	0.173824	0.702123
0.94273	0.635135	0.227389	0.594372
0.871795	0.518438	0.120611	0.501175
0.748993	0.650438	0.23364	0.449368
0.629949	0.493824	0.205611	0.897708
0.982341	0.65358	0.198887	0.899824
1.53234	0.119668	0	0.770265
1.21151	0.266895	0.0161891	0.721791
1.68572	0.156641	0	0.739775
1.54563	0.598005	0	0.813616
0.834719	0.725179	0.471532	0.784452
1.01501	0.727074	0.306898	0.796687
1.30272	0.614241	0.188482	0.788948
1.26621	0.528228	0.000851761	0.7795
1.43154	0.691189	0.167787	0.787224
1.18896	0.603164	0.0234467	0.798213
1.1011	0.725781	0.0468694	0.795845
1.24307	0.798722	0.0525423	0.794191
1.20452	0.708925	0.103713	0.796964
1.30973	0.589216	0.248743	0.753477
0.685461	0.829136	0.315568	0.611527
0.881186	0.915031	0.355913	0.361823
0.514057	0.935056	0.624452	0.0933835
0.810461	0.598739	0.040887	0.89404
0.947939	0.678337	0.0838795	0.859517
0.937611	0.692459	0.112732	0.784212
0.864664	0.689207	0.0906212	0.704388
0.912142	0.706617	0.0839584	0.635095
1.00101	0.829889	0.246678	0.578712
0.882775	0.567289	0.00115434	0.547097
0.975387	0.79573	0.1918	0.556964
0.689731	0.782757	0.349644	0.612394
0.386305	0.542839	0.625994	0.815346
0.419222	0.530641	0.592526	0.768961
0.594335	0.570109	0.572157	0.733935
0.656907	0.470741	0.311214	0.743027
0.592323	0.395004	0.349112	0.794212
0.453113	0.373969	0.122941	0.86166
0.58549	0.488627	0.147685	0.918763
0.751126	0.620256	0.0312204	0.944549
0.82003	0.676413	0.0296656	0.924711
0.817968	0.675888	0.0156166	0.860535
1.15493	0.0986032	0.000729961	0.956203
1.23189	0.0805388	0.000303407	0.983699
1.31524	0.104971	0.00131856	0.984017
1.32794	0.134537	0.00287072	0.968669
1.80407	0.113022	0.00349583	0.941265
0.899144	0.357287	0.183748	0.90011
0.834315	0.472244	0.331434	0.883013
0.821981	0.243755	0.252949	0.877459
1.07942	0.411201	0.271449	0.878135
1.31834	0.340163	0.101084	0.886366
1.24029	0.0841803	0.00278559	0.902751
1.77419	0.0981173	0	0.924093
1.69326	0.268103	0	0.943711
1.26059	0.254378	0	0.942318
0.836426	0.784754	0.36374	0.723999
0.910086	0.411816	0.0073197	0.944204
0.95418	0.598826	0.019931	0.982587
0.988939	0.573633	0.029045	0.989414
1.13577	0.175571	0	0.979183
1.26374	0.23322	0	0.952883
1.07844	0.127949	0.000488283	0.917696
0.461723	0.532054	0.559145	0.868815
0.476517	0.525001	0.443313	0.808946
0.549379	0.538779	0.47734	0.752365
0.566846	0.556276	0.399582	0.721488
0.677137	0.640289	0.443659	0.734287
0.559498	0.427477	0.314778	0.790467
0.686723	0.25306	0.114884	0.866017
0.740948	0.517223	0.17888	0.923374
0.978598	0.775931	0.158007	0.892867
0.935424	0.587909	0.0697715	0.82206
1.25209	0.176747	0.0052969	0.920518
1.36835	0.114584	0.00276406	0.969663
1.40727	0.198617	0	0.979698
1.35097	0.374567	0	0.970808
1.77752	0.143543	0.0122466	0.953746
0.891552	0.333891	0.213875	0.88237
0.987607	0.314555	0.260771	0.865789
0.806694	0.354459	0.177635	0.861151
0.850175	0.410254	0.118792	0.863133
1.34894	0.400211	0	0.872378
1.27664	0.233329	0.0291156	0.886356
1.9512	0.47382	0	0.878618
0.702537	0.801767	0.197982	0.65091
0.685601	0.744343	0.403622	0.719041
0.999409	0.623623	0.0430766	0.946933
1.04243	0.735222	0.0673935	0.983166
1.08437	0.594476	0.0476064	0.985173
1.32967	0.249456	0	0.967328
1.25418	0.148206	0.00447055	0.936802
0.893135	0.0802273	0	0.925838
2.53771	0.0575348	0.00117557	0.878898
0.619432	0.620097	0.00675616	0.256926
1.09321	0.556016	0	0.482556
0.888956	0.137776	0	0.668159
0.625955	0.352811	0.0398295	0.593225
0.624665	0.580446	0.0241863	0.544986
0.616487	0.514409	0.0518549	0.58636
0.873414	0.343157	0.0135593	0.682169
1.61742	0.286385	0	0.787211
0.745068	0.125977	6.65838e-06	0.707457
0.864546	0.227857	0.00435139	0.703578
0.859214	0.422571	0.0526811	0.978233
1.18815	0.0843727	0.00428957	0.957281
2.2962	0.104705	0.0431495	0.933182
0.640136	0.476484	0	0.916014
0.547142	0.612464	0.0594246	0.803234
0.664738	0.819062	0	0.639579
0.69239	0.910255	0.0226953	0.507572
1.0005	0.528854	0.00246931	0.544191
0.717232	0.168936	0.00181091	0.60856
0.506096	0.652978	0.0220568	0.369906
0.419774	0.778363	0.122985	0.28958
0.874988	0.697345	0	0.47043
0.88954	0.521026	0	0.677094
2.12107	0.324937	0	0.82433
0.899521	0.721438	0.0785699	0.784521
0.600042	0.878716	0.166466	0.899655
0.720404	0.617338	0.000594496	0.813856
0.524886	0.933092	0.0188814	0.47477
0.445063	0.77432	0.00697761	0.67903
1.26984	0.469558	0.013641	0.842733
2.2962	0.157185	0.005504	0.900706
1.42323	0.366761	0.00140363	0.779639
1.40365	0.213536	0.000247661	0.789406
0.97485	0.310862	0.26373	0.81494
0.727452	0.619707	0.662567	0.732444
0.519471	0.818328	0.783451	0.55768
0.546874	0.873607	0.82093	0.406731
0.868234	0.829784	0.671727	0.609358
1.08494	0.822664	0.329495	0.65256
1.15495	0.827136	0.217734	0.66036
1.37114	0.659651	0.0820792	0.670971
0.902798	0.366016	0.256811	0.860619
0.862061	0.429996	0.254042	0.810357
0.76758	0.461684	0.392012	0.636062
0.614333	0.823818	0.601057	0.336996
1.03513	0.95611	0.752799	0.146931
0.956133	0.876125	0.667177	0.339987
1.12437	0.850039	0.533321	0.448189
1.24806	0.868709	0.274747	0.487401
1.35333	0.779326	0.273911	0.537491
1.88828	0.691539	0.115999	0.600876
0.46792	0.657494	0.756878	0.651965
0.51796	0.821491	0.914085	0.568316
0.463364	0.833446	0.670516	0.599669
0.661013	0.793051	0.827828	0.705971
0.934113	0.840879	0.672337	0.750698
1.18011	0.732625	0.268076	0.714309
1.26136	0.814426	0.272258	0.66863
1.46666	0.749625	0.203889	0.656072
0.593611	0.712558	0.59799	0.790064
0.836407	0.868001	0.740781	0.580996
0.881588	0.98409	0.739744	0.287703
1.00138	0.89529	0.740704	0.240922
1.36057	0.852164	0.500513	0.469224
1.52702	0.856233	0.267956	0.595785
1.84693	0.732816	0.164442	0.607812
0.766653	0.171274	0.206914	0.804339
0.500542	0.435802	0.427695	0.739989
0.448034	0.812945	0.854386	0.585248
0.514946	0.846932	0.839723	0.420712
0.50255	0.803151	0.976397	0.4605
0.596394	0.800879	0.659539	0.579857
0.716216	0.879129	0.469489	0.607107
0.913471	0.841657	0.247217	0.608669
1.0395	0.881185	0.283833	0.666726
0.900516	0.781162	0.040032	0.733069
1.06063	0.797561	0.0583976	0.680218
1.30111	0.700273	0.0548914	0.791695
1.72371	0.843924	0.107166	0.773362
1.59676	0.907439	0.238874	0.702525
0.650726	0.229589	0.0682421	0.803874
0.464559	0.351288	0.366582	0.666268
0.550594	0.869276	0.596862	0.410082
0.803188	0.97093	0.62511	0.205714
0.741636	0.886641	0.750908	0.316991
0.755718	0.836399	0.49137	0.372346
0.98441	0.895113	0.317903	0.330049
1.0373	0.880636	0.320867	0.411783
1.07365	0.847942	0.179738	0.604749
1.51707	0.685514	0.027565	0.758273
1.20308	0.728037	0.0691069	0.899546
1.91145	0.538597	0	0.857759
1.75082	0.831287	0.0533057	0.384447
1.97476	0.692215	0.00196795	0.447249
0.88136	0.522848	0.000488421	0.80781
0.405626	0.721655	0.397442	0.854962
1.16629	0.748347	0.196468	0.919758
1.01607	0.856984	0.420831	0.711659
0.828072	0.874635	0.550559	0.503798
0.859439	0.785186	0.398888	0.707593
1.35222	0.920105	0.333387	0.473282
0.753664	0.539761	0.0253793	0.486462
0.712352	0.658209	0.0171709	0.629168
1.14024	0.631451	0.0945187	0.95889
1.16391	0.486412	0.0139678	0.97273
0.894419	0.764634	0.171894	0.9679
0.741147	0.616539	0.231673	0.840509
0.685795	0.804374	0.220952	0.632479
2.39939	0.0930489	0.00549986	0.876985
0.621862	0.669932	0.0156854	0.701768
2.27757	0.559108	0	0.708091
1.1201	0.806843	0.186716	0.737251
1.29335	0.74508	0.021618	0.79605
1.64749	0.112955	1.38994e-05	0.863654
1.71229	0.250772	0.00328328	0.911633
1.65015	0.121154	3.91731e-05	0.935517
1.7047	0.0784726	0	0.949294
1.70595	0.12333	0	0.960174
1.56535	0.198622	0	0.961092
2.08112	0.191892	0	0.941558
2.04299	0.217411	0	0.895463
2.06371	0.497099	0	0.785273
0.953743	0.963993	0.529398	0.880104
1.08856	0.401828	0.0779957	0.817583
0.667121	0.535291	0.269687	0.678593
0.555613	0.946293	0.279642	0.504525
0.664031	0.584505	0.167502	0.881013
0.832816	0.380739	0.223121	0.923652
0.750344	0.256776	0.134963	0.947027
0.853641	0.164628	0.0769719	0.957701
0.945363	0.378883	0.0703322	0.954225
0.926977	0.323824	0.00764111	0.945067
1.02882	0.259396	0.0271648	0.943629
1.09446	0.167353	0	0.950577
1.7297	0.131528	0	0.949825
0.918735	0.263776	0.000980547	0.921795
1.12515	0.628299	0.0117003	0.858327
1.58049	0.660976	0.00077957	0.777387
1.43162	0.671398	0.0106311	0.721125
1.28786	0.656018	0.00158412	0.716498
1.51899	0.469109	0.000266394	0.750836
0.561736	0.749781	0.353543	0.88364
0.31916	0.574146	0.204583	0.873258
0.794418	0.535604	0.21027	0.860431
0.654871	0.261114	0.100658	0.831546
0.875091	0.495918	0.140304	0.784387
1.12771	0.223277	0.0899529	0.739341
0.858271	0.429961	0.145311	0.727137
1.36391	0.336952	0.0152786	0.763091
0.788915	0.211518	0.0397834	0.830319
0.799704	0.293189	0.126367	0.88398
0.677663	0.595376	0.291678	0.895214
0.616614	0.490693	0.263274	0.868757
0.733802	0.640008	0.233412	0.781226
0.481253	0.669512	0.12469	0.570352
0.369763	0.73272	0.209663	0.250296
0.580371	0.763519	0.19085	0.301496
0.683422	0.803131	0.136787	0.624455
0.893808	0.713485	0.0462696	0.82596
1.04959	0.731099	0.0762385	0.897425
1.12285	0.804843	0.12277	0.893076
1.0029	0.811084	0.0784696	0.860201
0.899462	0.808049	0.0591972	0.813273
0.967447	0.724813	0.013546	0.760745
0.966149	0.681598	0.00419368	0.73676
1.79844	0.522069	0.0790066	0.859849
0.952475	0.500366	0.0550141	0.853851
0.870893	0.14271	0.00329785	0.848508
0.985402	0.442353	0.0507408	0.839582
1.22786	0.178743	0.0787842	0.833598
0.916029	0.240236	0.0787156	0.836298
0.825115	0.386867	0.0666819	0.842791
0.85556	0.26212	0.0181261	0.843209
1.08663	0.256467	0.00404741	0.838818
0.959242	0.185209	0.0171864	0.847703
0.832753	0.287107	0.0415936	0.880471
1.00374	0.594096	0.13496	0.911383
0.733336	0.506011	0.110751	0.90328
0.588571	0.515738	0.114671	0.861603
0.601289	0.729897	0.298308	0.833351
0.567199	0.705016	0.263525	0.832932
0.622886	0.568491	0.198747	0.822015
0.568196	0.741292	0.2633	0.789066
0.639222	0.832723	0.447578	0.782257
0.684264	0.81617	0.261639	0.834322
0.729616	0.841403	0.358492	0.902664
0.763601	0.844817	0.301351	0.933599
0.682901	0.821972	0.336856	0.914791
0.595175	0.798001	0.154368	0.86093
0.611528	0.745836	0.039142	0.793214
0.668552	0.835119	0.0763397	0.747971
0.740665	0.912088	0.00936129	0.502651
1.03046	0.908928	0.144501	0.354051
1.59623	0.648884	0.00725318	0.550632
1.97236	0.120945	0	0.738957
1.73018	0.0576769	0	0.954462
1.44971	0.161488	0	0.969793
2.3562	0.0732275	0	0.970292
2.53207	0.207244	3.62153e-05	0.949774
2.29531	0.304034	0	0.904305
0.692055	0.58043	0.0432097	0.691308
0.758983	0.692923	0.119578	0.843459
1.06309	0.818853	0.231478	0.876265
0.857069	0.534967	0.0181623	0.928019
0.852791	0.736832	0.000859993	0.931152
0.91894	0.562692	0.00591238	0.932443
0.87816	0.234278	0.00406821	0.942394
1.30326	0.178609	0	0.954508
1.59821	0.361779	0	0.949295
1.16976	0.466263	0.00115711	0.907769
1.17919	0.788836	0.000168222	0.827502
1.529	0.743815	4.62845e-05	0.741752
1.85218	0.743803	0	0.729632
0.710314	0.742804	0.174004	0.783891
0.899789	0.747916	0.0695409	0.745187
0.753244	0.700683	0.105066	0.786856
0.712733	0.660506	0.0768913	0.864662
0.850858	0.612886	0.137877	0.917586
0.578277	0.849879	0.339548	0.717299
0.898181	0.610909	0.113816	0.619725
0.752901	0.693405	0.0621955	0.806747
0.790297	0.789491	0.0663876	0.897196
1.15872	0.843068	0.169295	0.907926
0.906457	0.825981	0.00105174	0.87758
1.05707	0.853907	0.132392	0.837597
0.923748	0.775042	0.0374589	0.80434
0.814316	0.732214	0.000591799	0.784147
0.894168	0.392727	0.0297199	0.829571
0.881478	0.177347	0.0131069	0.836738
0.80149	0.104387	3.85596e-05	0.827491
0.793438	0.422986	0.0194641	0.814264
0.841048	0.167105	0.0437215	0.806942
0.669749	0.553361	0.0702696	0.807234
0.704348	0.425398	0.0391052	0.814682
0.897887	0.532263	0.0398404	0.831665
0.854868	0.300793	0.0209739	0.862702
0.916163	0.308224	0.0823552	0.903739
1.03334	0.519609	0.0868418	0.932197
0.779194	0.593005	0.132055	0.927163
0.569223	0.642555	0.153921	0.899048
0.566483	0.76192	0.249458	0.873587
0.577415	0.647713	0.298883	0.846843
0.548809	0.7482	0.214696	0.795903
0.582499	0.803013	0.153323	0.732292
0.871321	0.895578	0.510426	0.713634
0.745184	0.807701	0.18861	0.771159
0.722682	0.801451	0.0862779	0.848423
0.61677	0.848102	0.0208585	0.877874
0.721977	0.844982	0.219294	0.85338
0.628111	0.793122	0.0452354	0.808832
0.619559	0.760106	0.0255414	0.774053
1.14885	0.818132	0.131587	0.813293
1.23261	0.7879	0.0803219	0.799436
1.31146	0.73962	0.0237418	0.784296
1.2337	0.717992	0.17264	0.773814
1.275	0.781693	0.0882296	0.739531
1.0916	0.823556	0.290352	0.684297
1.10034	0.830925	0.130963	0.656152
1.03305	0.848121	0.0849339	0.673595
0.710943	0.806723	0.430821	0.677718
0.803434	0.947877	0.370233	0.600104
1.4891	0.958089	0.420571	0.464769
0.808026	0.944265	1	0.433882
0.874507	0.61931	0.0757962	0.871761
0.97813	0.751514	0.131591	0.854774
0.779898	0.663075	0.0896611	0.839692
0.864232	0.576752	0.0171344	0.81654
0.874729	0.755428	0.166729	0.754494
0.670656	0.75133	0.0938578	0.55554
0.719732	0.810761	0.141179	0.583389
