# Supplementary material for: A theory of cortical map formation in the visual brain
Source: Nat Commun. 2022 Apr 28;13:2303. doi: 10.1038/s41467-022-29433-y (PMC9050665; doi:10.1038/s41467-022-29433-y)
Supplement: Supplementary file 4 — Supplementary Dataset 1 [file 41467_2022_29433_MOESM4_ESM.zip › Figure9g.xlsx]

## Sheet: Sheet1
	CV/SF50	CV/LPI		slope	N of CV/SF50	N of CV/LPI
	-1.49884	0.921945		-2	0	0
	-1.01751	0.70337		-1.5	3	0
	-0.9098	0.509319		-1	7	0
	-1.55481	0.994809		-0.5	3	0
	-1.29545	0.643407		0	2	3
	-1.18754	0.956483		0.5	2	10
	-0.54498	0.270082		1	0	3
	-0.879045	0.375639		1.5	0	0
	-1.07667	0.11868
	-1.02516	0.0634219
	0.0500493	0.641774
	0.0437174	0.651487
	0.437407	0.484327
	-0.89922	0.639536
	-0.736341	0.281078
	-0.737757	0.192711
	0.413989	1.30923
