# Supplementary material for: A theory of cortical map formation in the visual brain
Source: Nat Commun. 2022 Apr 28;13:2303. doi: 10.1038/s41467-022-29433-y (PMC9050665; doi:10.1038/s41467-022-29433-y)
Supplement: Supplementary file 4 — Supplementary Dataset 1 [file 41467_2022_29433_MOESM4_ESM.zip › Figure9h.xlsx]

## Sheet: Sheet1
	LHI/LPI	LHI/SF50		slope	N of LHI/LPI	N of LHI/SF50
	-0.470679	1.19977		-2	0	0
	-0.55448	1.07314		-1.5	0	0
	-0.969322	0.385861		-1	5	0
	-0.647246	1.04532		-0.5	7	0
	-0.219715	0.601695		0	5	2
	-0.495016	0.816671		0.5	0	7
	-0.405937	0.48918		1	0	7
	-0.45857	0.934711		1.5	0	0
	-0.00982667	1.28512
	-0.00876874	0.923892
	-0.99092	0.143601
	-0.82071	-0.0652302
	-0.950255	0.390661
	-0.353856	0.40552
	-0.128797	1.08008
	-0.158618	0.519701
	-1.1352	0.309654
