# Supplementary material for: A theory of cortical map formation in the visual brain
Source: Nat Commun. 2022 Apr 28;13:2303. doi: 10.1038/s41467-022-29433-y (PMC9050665; doi:10.1038/s41467-022-29433-y)
Supplement: Supplementary file 4 — Supplementary Dataset 1 [file 41467_2022_29433_MOESM4_ESM.zip › Figure9i.xlsx]

## Sheet: Sheet1
	CV/SF50	CV/LPI			slope	N of CV/SF50	N of CV/LPI
	-0.501105	1.88235			-2.125	0	0
	-0.858455	1.54045			-1.875	0	0
	-0.514039	1.22745			-1.625	0	0
	-0.34637	1.37184			-1.375	1	0
	-0.827162	1.23131			-1.125	0	0
	-1.26939	1.91356			-0.875	3	0
	-0.626296	2.02429			-0.625	8	0
	-0.495963	1.18291			-0.375	6	0
	-0.35976	0.912516			-0.125	1	0
	-0.359165	0.683586			0.125	1	1
	-0.398395	0.830898			0.375	0	0
	-0.428581	1.22403			0.625	0	2
	-0.223891	0.155959			0.875	0	3
	-0.65022	1.42257			1.125	0	6
	-0.781762	1.74467			1.375	0	2
	-0.5493	1.13228			1.625	0	0
	-0.596309	1.10095
	-0.716512	0.775976
	-0.526115	1.52125
	0.0692736	0.683458
