# Supplementary material for: A theory of cortical map formation in the visual brain
Source: Nat Commun. 2022 Apr 28;13:2303. doi: 10.1038/s41467-022-29433-y (PMC9050665; doi:10.1038/s41467-022-29433-y)
Supplement: Supplementary file 4 — Supplementary Dataset 1 [file 41467_2022_29433_MOESM4_ESM.zip › Figure9j.xlsx]

## Sheet: Sheet1
	LHI/LPI	LHI/SF50		slope	N of LHI/LPI	N of LHI/SF50
	-1.29137	0.434029		-2.125	0	0
	-1.24274	0.544885		-1.875	0	0
	-1.34296	0.77586		-1.625	3	0
	-1.54717	0.320233		-1.375	8	0
	-1.40201	0.761435		-1.125	4	0
	-1.64941	1.17222		-0.875	3	0
	-1.01921	0.383148		-0.625	0	1
	-1.23857	0.429587		-0.375	0	0
	-1.08382	0.274245		-0.125	1	0
	-0.987103	0.318179		0.125	0	2
	-0.976469	0.632421		0.375	0	6
	-1.52067	0.663496		0.625	0	4
	-0.0901395	-0.671308		0.875	0	4
	-2.33575	1.11759		1.125	0	3
	-1.44542	0.984989		1.375	0	0
	-1.46287	0.808053		1.625	0	0
	-1.36736	0.63669
	-1.49845	1.08705
	-1.38644	0.239929
	-0.808788	0.176234
