# Supplementary material for: A theory of cortical map formation in the visual brain
Source: Nat Commun. 2022 Apr 28;13:2303. doi: 10.1038/s41467-022-29433-y (PMC9050665; doi:10.1038/s41467-022-29433-y)
Supplement: Supplementary file 4 — Supplementary Dataset 1 [file 41467_2022_29433_MOESM4_ESM.zip › Figure10d.xlsx]

## Sheet: Sheet1
	Cortical area	Iso orientation domain size
	135	330.238
	180	384.625
	225	377.591
	270	513.922
	315	522.151
	360	483.614
	405	538.764
	450	535.487
	495	611.557
	540	616.037
	585	535.139
	630	654.42
	675	779.585
	720	841.694
	765	695.571
	810	654.42
	855	798.831
	900	860.553
	945	697.282
	990	918.75
	1035	841.694
	1080	1044.3
