# Supplementary material for: A theory of cortical map formation in the visual brain
Source: Nat Commun. 2022 Apr 28;13:2303. doi: 10.1038/s41467-022-29433-y (PMC9050665; doi:10.1038/s41467-022-29433-y)
Supplement: Supplementary file 4 — Supplementary Dataset 1 [file 41467_2022_29433_MOESM4_ESM.zip › Figure10e.xlsx]

## Sheet: Sheet1
	horizontal visual field	Iso orientation domain size
	100	0.91
	200	0.72
	180	0.69
	270	0.43
	200	0.35
	300	0.32
	350	0
	320	0
