# Supplementary material for: A theory of cortical map formation in the visual brain
Source: Nat Commun. 2022 Apr 28;13:2303. doi: 10.1038/s41467-022-29433-y (PMC9050665; doi:10.1038/s41467-022-29433-y)
Supplement: Supplementary file 4 — Supplementary Dataset 1 [file 41467_2022_29433_MOESM4_ESM.zip › FigureS1a_c.xlsx]

## Sheet: OFF-OFF
	DATA (Wassle et al.)			Model (contra)			Model (ipsi)
	Cell pair distance(um)	OFF-OFF pairs		Cell pair distance(um)	OFF-OFF pairs		Cell pair distance(um)	OFF-OFF pairs
	5	0		5	0		5	0
	10	0		15	0		15	0
	15	0		25	0		25	0
	20	0		35	0		35	0
	25	0		45	2		45	12
	30	0		55	42		55	48
	35	0		65	148		65	152
	40	0		75	176		75	184
	45	0		85	208		85	177
	50	0		95	179		95	158
	55	4		105	99		105	119
	60	0		115	41		115	45
	65	6		125	2		125	5
	70	7		135	2		135	0
	75	3		145	1		145	0
	80	4
	85	8
	90	7
	95	12
	100	6
	105	7
	110	3
	115	3
	120	1
	125	0
	130	0
	135	0
	140	0
	145	0
	150	0

## Sheet: ON-ON
	DATA (Wassle et al.)			Model (contra)			Model (ipsi)
	Cell pair distance(um)	ON-ON pairs		Cell pair distance(um)	ON-ON pairs		Cell pair distance(um)	ON-ON pairs
	5	0		5	0		5	0
	10	0		15	0		15	0
	15	0		25	0		25	0
	20	0		35	0		35	0
	25	0		45	0		45	0
	30	0		55	0		55	4
	35	0		65	52		65	54
	40	0		75	168		75	164
	45	0		85	243		85	274
	50	2		95	229		95	215
	55	1		105	157		105	150
	60	0		115	46		115	32
	65	4		125	5		125	5
	70	0		135	0		135	2
	75	2		145	0		145	0
	80	5
	85	12
	90	5
	95	6
	100	10
	105	5
	110	6
	115	3
	120	1
	125	2
	130	0
	135	1
	140	0
	145	0
	150	0

## Sheet: ON-OFF
	DATA (Wassle et al.)			Model (contra)			Model (ipsi)
	Cell pair distance(um)	ON-OFF pairs		Cell pair distance(um)	ON-OFF pairs		Cell pair distance(um)	ON-OFF pairs
	5	0		5	0		5	0
	10	0		15	0		15	0
	15	1		25	106		25	83
	20	11		35	245		35	237
	25	9		45	291		45	276
	30	11		55	198		55	225
	35	14		65	60		65	76
	40	17		75	0		75	3
	45	14		85	0		85	0
	50	24		95	0		95	0
	55	6		105	0		105	0
	60	5		115	0		115	0
	65	11		125	0		125	0
	70	7		135	0		135	0
	75	3		145	0		145	0
	80	1
	85	1
	90	1
	95	0
	100	0
	105	0
	110	0
	115	0
	120	0
	125	0
	130	0
	135	0
	140	0
	145	0
	150	0
