# Supplementary material for: A theory of cortical map formation in the visual brain
Source: Nat Commun. 2022 Apr 28;13:2303. doi: 10.1038/s41467-022-29433-y (PMC9050665; doi:10.1038/s41467-022-29433-y)
Supplement: Supplementary file 4 — Supplementary Dataset 1 [file 41467_2022_29433_MOESM4_ESM.zip › FigureS1d.xlsx]

## Sheet: Sheet1
Wassle data				Regualrity index (model data)
	Average Regularity index			ON-ON	OFF-OFF	ON-OFF
ON-ON	5.2841			5.19115	5.80585	2.94632
OFF-OFF	5.3125			5.43477	5.36012	2.62953
ON-OFF	2.6875			6.00734	5.52146	2.76127
				5.15584	5.03972	2.56997
				5.52083	5.01925	2.63984
				4.76617	4.85168	3.02043
				5.80748	5.93275	2.7284
				5.01681	4.87744	2.60025
				5.3892	5.32267	2.84872
				5.74784	4.76592	3.40176
				5.64586	5.21464	2.57058
				5.73884	5.92237	2.80864
				5.16173	5.71179	2.92717
				5.43943	5.46792	2.87609
				5.78479	6.45005	2.64226
				6.11567	5.25634	2.6891
				4.58499	5.38144	2.99527
				6.21012	6.2849	2.8432
				5.84594	5.62584	2.70982
				5.71337	5.42754	2.62138
				5.58935	5.99946	2.68494
				4.90611	5.40513	2.67535
				4.75081	4.33654	3.02039
				5.23378	6.74149	2.78553
				5.52504	5.80702	2.83135
				5.33698	5.86923	2.81227
				5.50476	6.44204	2.67894
				5.46468	5.26616	2.57442
				5.89801	5.63223	2.84977
				5.45222	5.63109	2.67652
				5.83994	5.4881	2.70598
				5.55071	5.3577	2.73348
				5.66079	5.34277	2.70079
				5.12225	5.80455	2.59251
				5.964	6.19873	2.58121
				5.43669	5.45772	2.93145
				5.23178	5.01933	2.93931
				5.79185	6.13587	3.31499
				5.83081	5.85734	2.65726
				6.45426	5.76542	2.61408
				6.04962	5.59358	2.5989
				5.69261	6.37736	2.96316
				5.59103	5.84161	2.90736
				5.43085	5.79533	2.99365
				5.92602	5.30296	2.64171
				5.38947	4.77521	2.78501
				5.21087	5.70234	2.84878
				4.86977	5.29909	2.97773
				4.90255	5.78906	2.67094
				5.09373	5.19722	2.57285
				5.85059	5.81088	2.56878
				5.0795	5.29714	2.82179
				5.56224	5.26303	2.6965
				6.17648	5.59794	2.69229
				5.25913	5.26296	2.75708
				5.50033	5.46083	2.75951
				5.36979	5.24462	2.89399
				4.84422	5.16617	2.85405
				5.60827	5.4973	2.95228
				5.52769	5.83095	2.55963
				5.48556	4.94528	3.17806
				6.17445	5.55894	2.69133
				5.24144	4.93108	2.94792
				5.9749	5.99784	3.00637
				6.04279	6.09201	2.42082
				5.49614	5.32087	2.68311
				4.71318	5.54081	2.6864
				6.07791	5.52401	2.83678
				6.34449	5.61198	2.74613
				4.6371	5.16169	2.97654
				5.64794	5.48912	2.77666
				5.50641	5.89112	3.0519
				5.99894	5.47051	2.83848
				6.43407	5.76374	2.58197
				5.16584	5.12208	2.80213
				4.94921	4.93412	2.95428
				5.54389	5.54162	2.61766
				5.905	5.42252	2.7097
				5.62188	6.31913	2.87779
				5.4696	4.7303	2.80875
				6.19747	5.06943	2.8132
				5.5577	5.2884	2.78686
				5.57226	5.53064	3.09474
				5.49574	5.76382	2.48571
				6.54353	5.71606	2.7739
				5.54164	5.45197	2.85391
				5.86912	5.34493	2.60036
				5.38412	5.83558	2.59371
				5.66602	5.90933	2.80646
				7.43802	5.75203	2.61061
				5.82959	5.61033	3.03769
				5.83642	5.1964	2.62264
				4.91618	5.46682	3.01757
				5.63177	5.27085	2.94026
				4.82354	5.44511	2.89581
				4.94968	5.08822	2.47341
				6.29869	5.81594	2.80286
				6.15608	6.41218	2.99217
				5.00464	5.06716	3.13981
				5.85858	4.91521	2.60733
