# Supplementary material for: A theory of cortical map formation in the visual brain
Source: Nat Commun. 2022 Apr 28;13:2303. doi: 10.1038/s41467-022-29433-y (PMC9050665; doi:10.1038/s41467-022-29433-y)
Supplement: Supplementary file 4 — Supplementary Dataset 1 [file 41467_2022_29433_MOESM4_ESM.zip › FigureS1e.xlsx]

## Sheet: Sheet1
ON-ON					OFF-OFF					ON-OFF					All pairs
Model		Data			Model		Data			Model		Data			Model		Data
Cell pair distance(um)	Average number of pairs	Cell pair distance(um)	Number of pairs		Cell pair distance(um)	Average number of pairs	Cell pair distance(um)	Number of pairs		Cell pair distance(um)	Average number of pairs	Cell pair distance(um)	Number of pairs		Cell pair distance(um)	Average number of pairs	Cell pair distance(um)	Number of pairs
0	0	0	0		0	0	0	0		0	0	0	0		0	0	0	0
11	0	4.83871	0		11	0	4.83871	0		11	0	4.83871	0		11	0	4.83871	0
22	0	9.67742	0		22	0	9.67742	0		22	24.9696	9.67742	0		22	17.6823	9.67742	0
33	0	14.5161	0		33	0	14.5161	0		33	42.095	14.5161	0		33	29.8098	14.5161	0
44	0	19.3548	0		44	0	19.3548	0		44	55.8975	19.3548	0		44	39.629	19.3548	0
55	8.12527	24.1935	0		55	8.12527	24.1935	0		55	66.5581	24.1935	24.475		55	47.5135	24.1935	17.3669
66	24.232	29.0323	0		66	24.232	29.0323	0		66	75.6637	29.0323	27.3639		66	56.2099	29.0323	19.4167
77	42.2201	33.871	0		77	42.2201	33.871	0		77	84.966	33.871	38.6984		77	67.2935	33.871	27.4594
88	60.2586	38.7097	18.9583		88	60.2586	38.7097	0		88	96.0256	38.7097	44.123		88	80.044	38.7097	32.4904
99	79.611	43.5484	18.9583		99	79.611	43.5484	0		99	108.84	43.5484	50.4566		99	95.199	43.5484	36.8407
110	99.845	48.3871	18.9583		110	99.845	48.3871	0		110	124.335	48.3871	63.588		110	112.8	48.3871	45.9484
121	119.2	53.2258	18.9583		121	119.2	53.2258	22.9341		121	140.2	53.2258	67.0276		121	130.311	53.2258	49.8825
		58.0645	18.9583				58.0645	22.9341				58.0645	73.4251				58.0645	54.228
		62.9032	26.8111				62.9032	28.0885				62.9032	76.4233				62.9032	57.5994
		67.7419	32.8367				67.7419	36.2621				67.7419	84.784				67.7419	64.9809
		72.5806	32.8367				72.5806	45.8683				72.5806	89.0905				72.5806	69.4675
		77.4194	42.392				77.4194	51.2823				77.4194	96.3583				77.4194	76.1968
		82.2581	56.8748				82.2581	58.4708				82.2581	100.913				82.2581	82.3783
		87.0968	59.9513				87.0968	64.8676				87.0968	108.769				87.0968	88.9787
		91.9355	65.6734				91.9355	72.8128				91.9355	113.486				91.9355	94.39
		96.7742	78.167				96.7742	81.5702				96.7742	121.177				96.7742	102.863
		101.613	88.9222				101.613	89.2672				101.613	124.829				101.613	108.569
		106.452	102.093				106.452	99.1256				106.452	128.96				106.452	115.652
		111.29	115.435				111.29	114.395				111.29	131.888				111.29	123.747
		116.129	124.556				116.129	117.793				116.129	136.902				116.129	129.253
		120.968	137.143				120.968	131.654				120.968	141.791				120.968	138.236
		125.806	143.546				125.806	144.883				125.806	146.467				125.806	145.781
		130.645	147.354				130.645	152.069				130.645	153.36				130.645	152.009
		135.484	151.166				135.484	152.931				135.484	158.167				135.484	155.483
		140.323	158.327				140.323	156.396				140.323	162.832				140.323	160.316
		145.161	163.229				145.161	160.855				145.161	167.872				145.161	165.194
		150	169.266				150	169.537				150	172.501				150	171.34
