# Supplementary material for: A theory of cortical map formation in the visual brain
Source: Nat Commun. 2022 Apr 28;13:2303. doi: 10.1038/s41467-022-29433-y (PMC9050665; doi:10.1038/s41467-022-29433-y)
Supplement: Supplementary file 4 — Supplementary Dataset 1 [file 41467_2022_29433_MOESM4_ESM.zip › tableS1.xlsx]

## Sheet: Table 1
		Map variable	Model error	Control error	p value
	Macaque	Pinwheel density (pinwheels/mm2)	2.55 ± 1.65	4.07 ± 0.96	0.56 x 10-10
		Same-sign pinwheel distance (microns)	37.97 ± 33.69	222.5 ± 42.18	0.37 x 10-30
		Opposite-sign pinwheel distance (microns)	43.46 ± 39.72	181.2 ± 50.99	0.47 x 10-28
		Orientation domain peak cycle (microns)	58.85 ± 30.7	141.01 ± 46.03	0.65 x 10-14
		Orientation domain valley cycle (microns)	172.99 ± 116.54	200.1 ± 67.725	0.45 x 10-10
		Map pattern similarity (1-r)	0.07 ± 0.01	0.13 ± 0.03	0.11 x 10-10
		Mag gradient orthogonality (90/0 angle frequency)	0.73 ± 1.78	1. 88 ± 0.76	0.14 x 10-5
	Cat	Pinwheel density (pinwheels/mm2)	0.73 ± 0.48	4.07 ± 1.01	0.82 x 10-31
		Same-sign pinwheel distance (microns)	85.75 ± 45.94	222.5 ± 37.99	0.51 x 10-29
		Opposite-sign pinwheel distance (microns)	67.13 ± 50.62	181.2 ± 52.14	0.24 x 10-23
		Orientation domain peak cycle (microns)	49.32 ± 38.76	138.62 ± 57.67	0.73 x 10-14
		Orientation domain valley cycle (microns)	37.9 ± 49.05	194.56 ± 95.23	0.3 x 10-10
		Map pattern similarity (1-r)	0.11 ± 0.03	0.13 ± 0.02	0.52 x 10-3
		Mag gradient orthogonality (90/0 angle frequency)	0.38 ± 1.33	1.18 ± 0.8	0.14 x 10-4
	Tree shrew	Pinwheel density (pinwheels/mm2)	1.83 ± 1.41	5.74 ± 1.57	0.69 x 10-26
		Same-sign pinwheel distance (microns)	35.22 ± 29.85	282.1 ± 40.13	0.12 x 10-30
		Opposite-sign pinwheel distance (microns)	40.91 ± 31.86	211.5 ± 56.47	0.28 x 10-29
		Orientation domain peak cycle (microns)	22.807 ± 11.59	301.77 ± 52.137	0.33 x 10-15
		Orientation domain valley cycle (microns)	228.36 ± 193.09	514.33 ± 104.84	0.52 x 10-13
		Map pattern similarity (1-r)	0.13 ± 0.03	0.27 ± 0.05	0.47 x 10-13
									Macaque V1 area
