# Supplementary material for: A theory of cortical map formation in the visual brain
Source: Nat Commun. 2022 Apr 28;13:2303. doi: 10.1038/s41467-022-29433-y (PMC9050665; doi:10.1038/s41467-022-29433-y)
Supplement: Supplementary file 4 — Supplementary Dataset 1 [file 41467_2022_29433_MOESM4_ESM.zip › tableS2.xlsx]

## Sheet: Sheet1
	At least three correlations have values of r ≥
		r ≥ 0.15	r ≥ 0.25	r ≥ 0.3	r ≥ 0.4	r ≥ 0.5	p value
	Full model	996	989	974	929	827	< 0.1 x 10-300
	No afferent sorting	727	524	179	25	2
	All five correlations have values of r ≥
		r ≥ 0.15	r ≥ 0.25	r ≥ 0.3	r ≥ 0.4	r ≥ 0.5	p value														0.25	0.3	0.4	0.5							p value (Chi squared test)		0.25 to 0.5	>0.5
	Full model	931	908	837	696	489	0.11 x 10-213														71	141	207	489		Wilcoxon compares medians of correlation ranges without overlap (e.g. 0.25 to 0.3, 0.3 to 0.4, etc							419000	489000
	No afferent sorting	122	47	6	0	0															41	6	0	0							#DIV/0!		47000	0
	All five correlations have correct sign and values of r ≥
		r ≥ 0.15	r ≥ 0.25	r ≥ 0.3	r ≥ 0.4	r ≥ 0.5	p value														0.25	0.3	0.4	0.5
	Full model	929	908	837	696	489	0.11 x 10-213														71	141	207	489
	No afferent sorting	59	29	4	0	0															25	4	0	0
	All five correlations have correct sign, range > 0.2, and values of r ≥
		r ≥ 0.15	r ≥ 0.2	r ≥ 0.3	r ≥ 0.4	r ≥ 0.5	p value													0.15	0.2	0.3	0.4	0.5
	Full model	927	907	836	695	489	0.11 x 10-213													20	71	141	206	489
	No afferent sorting	7	3	0	0	0														4	3	0	0	0
																				0.15	0.2	0.3	0.4	0.5
																				0	0	0	0	0
																				0	0	0	0	0
