# Supplementary material for: A theory of cortical map formation in the visual brain
Source: Nat Commun. 2022 Apr 28;13:2303. doi: 10.1038/s41467-022-29433-y (PMC9050665; doi:10.1038/s41467-022-29433-y)
Supplement: Supplementary file 4 — Supplementary Dataset 1 [file 41467_2022_29433_MOESM4_ESM.zip › Figure7b.xlsx]

## Sheet: macaque
OR-OD angle				Pinwheel density					Orientation cycle
Angle	Percent(%)			Distance (um)	Same	Opposite			Cortical distance (um)	Cycles
'0-18'	6.13288			50	0	8			21.2766	0.00972256
'18-36'	9.2561			150	2	36			42.5532	0.0218721
'36-54'	14.2533			250	25	17			63.8298	0.0380861
'54-72'	27.3708			350	28	19			85.1064	0.0547124
'72-90'	42.9869			450	25	7			106.383	0.0738107
				550	7	1			127.66	0.0941677
				650	1	1			148.936	0.117601
				750	0	0			170.213	0.14111
				850	0	0			191.489	0.163962
				950	0	0			212.766	0.185613
									234.043	0.205483
									255.319	0.219401
									276.596	0.23258
									297.872	0.244666
									319.149	0.255511
									340.426	0.265294
									361.702	0.276234
									382.979	0.283754
									404.255	0.289302
									425.532	0.293051
									446.809	0.295075
									468.085	0.294634
									489.362	0.295148
									510.638	0.295116
									531.915	0.293944
									553.191	0.291775
									574.468	0.289342
									595.745	0.285308
									617.021	0.279483
									638.298	0.272226
									659.574	0.265824
									680.851	0.259912
									702.128	0.254532
									723.404	0.250553
									744.681	0.249907
									765.957	0.248461
									787.234	0.247253
									808.511	0.246384
									829.787	0.24582
									851.064	0.244306
									872.34	0.244365
									893.617	0.244765
									914.894	0.245392
									936.17	0.246358
									957.447	0.247503
									978.723	0.247387
									1000	0.247643
									1021.28	0.248233
									1042.55	0.249007
									1063.83	0.249954
									1085.11	0.252343
									1106.38	0.255724
									1127.66	0.258607
									1148.94	0.261296
									1170.21	0.263788
									1191.49	0.265664
									1212.77	0.26534
									1234.04	0.265696
									1255.32	0.266054
									1276.6	0.266184
									1297.87	0.266257
									1319.15	0.267233
									1340.43	0.267676
									1361.7	0.268392
									1382.98	0.26935
									1404.26	0.270192
									1425.53	0.270858
									1446.81	0.271451
									1468.09	0.271077
									1489.36	0.270454
									1510.64	0.269779
									1531.91	0.269217
									1553.19	0.268594
									1574.47	0.268284
									1595.74	0.26828
									1617.02	0.268255
									1638.3	0.268139
									1659.57	0.268033
									1680.85	0.268109
									1702.13	0.267496
									1723.4	0.266876
									1744.68	0.266182
									1765.96	0.265508
									1787.23	0.264789
									1808.51	0.264481
									1829.79	0.264613
									1851.06	0.264981
									1872.34	0.265419
									1893.62	0.265765
									1914.89	0.266145
									1936.17	0.265824
									1957.45	0.265446
									1978.72	0.265072
									2000	0.264994
									2021.28	0.264916
									2042.55	0.265251
									2063.83	0.265619

## Sheet: cat
OR-OD angle				Pinwheel density					Orientation cycle
Angle	Percent(%)			Distance (um)	Same	Opposite			Cortical distance (um)	Cycles
'0-18'	13.2655			50	0	0			32.2581	0.0168762
'18-36'	13.4591			150	0	9			64.5161	0.0356759
'36-54'	17.6925			250	2	15			96.7742	0.0615379
'54-72'	23.8407			350	19	25			129.032	0.0868391
'72-90'	31.7422			450	18	14			161.29	0.114841
				550	19	6			193.548	0.144673
				650	12	5			225.806	0.174848
				750	6	1			258.065	0.204247
				850	0	0			290.323	0.232399
				950	0	0			322.581	0.259016
									354.839	0.283151
									387.097	0.304399
									419.355	0.322679
									451.613	0.338465
									483.871	0.350979
									516.129	0.360286
									548.387	0.366819
									580.645	0.370617
									612.903	0.372279
									645.161	0.371711
									677.419	0.36948
									709.677	0.365767
									741.935	0.361046
									774.194	0.355474
									806.452	0.349407
									838.71	0.343304
									870.968	0.337063
									903.226	0.331216
									935.484	0.32573
									967.742	0.320766
									1000	0.316513
									1032.26	0.312952
									1064.52	0.310205
									1096.77	0.308156
									1129.03	0.30697
									1161.29	0.306454
									1193.55	0.306375
									1225.81	0.306941
									1258.06	0.307685
									1290.32	0.308968
									1322.58	0.310145
									1354.84	0.311613
									1387.1	0.313034
									1419.35	0.314487
									1451.61	0.315854
									1483.87	0.316956
									1516.13	0.318205
									1548.39	0.319318
									1580.65	0.320416
									1612.9	0.321186
									1645.16	0.321899
									1677.42	0.322269
									1709.68	0.32272
									1741.94	0.322809
									1774.19	0.322857
									1806.45	0.322793
									1838.71	0.322419
									1870.97	0.321897
									1903.23	0.321297
									1935.48	0.320608
									1967.74	0.320033
									2000	0.319414
									2032.26	0.319051
									2064.52	0.318573
									2096.77	0.318392
									2129.03	0.318398
									2161.29	0.318646

## Sheet: treeshrew
				Pinwheel density					Orientation cycle
				Distance (um)	Same	Opposite			Cortical distance (um)	Cycles
				25	0	0			21.2766	0.0115684
				75	0	2			42.5532	0.0231036
				125	4	48			63.8298	0.0387794
				175	6	67			85.1064	0.0540995
				225	64	50			106.383	0.0709862
				275	121	53			127.66	0.0887943
				325	55	30			148.936	0.106437
				375	19	14			170.213	0.122941
				425	8	8			191.489	0.137874
				475	4	7			212.766	0.150851
				525	4	4			234.043	0.160983
				575	2	1			255.319	0.168163
				625	0	2			276.596	0.172276
				675	0	0			297.872	0.174014
				725	0	0			319.149	0.173031
				775	0	0			340.426	0.169806
				825	0	1			361.702	0.165051
				875	0	0			382.979	0.159145
				925	0	0			404.255	0.152915
									425.532	0.146462
									446.809	0.140701
									468.085	0.135627
									489.362	0.132194
									510.638	0.129675
									531.915	0.128715
									553.191	0.129093
									574.468	0.130594
									595.745	0.13333
									617.021	0.136598
									638.298	0.140518
									659.574	0.144325
									680.851	0.148004
									702.128	0.151247
									723.404	0.153662
									744.681	0.155201
									765.957	0.156033
									787.234	0.155826
									808.511	0.154524
									829.787	0.15284
									851.064	0.150491
									872.34	0.147831
									893.617	0.145057
									914.894	0.142261
									936.17	0.139983
									957.447	0.137958
									978.723	0.136748
									1000	0.136039
									1021.28	0.136192
									1042.55	0.136857
									1063.83	0.138292
									1085.11	0.139966
									1106.38	0.142133
									1127.66	0.144315
									1148.94	0.146492
									1170.21	0.148411
									1191.49	0.149924
									1212.77	0.151016
									1234.04	0.151539
									1255.32	0.151502
									1276.6	0.150836
									1297.87	0.149752
									1319.15	0.148271
									1340.43	0.146482
									1361.7	0.144577
									1382.98	0.142815
									1404.26	0.141122
									1425.53	0.139764
									1446.81	0.138877
									1468.09	0.138386
									1489.36	0.138394
									1510.64	0.13879
									1531.91	0.139674
									1553.19	0.140833
									1574.47	0.142152
									1595.74	0.143524
									1617.02	0.14508
									1638.3	0.146253
									1659.57	0.147223
									1680.85	0.147986
									1702.13	0.14826
									1723.4	0.148142
									1744.68	0.147649
									1765.96	0.14692
									1787.23	0.14592
									1808.51	0.144796
									1829.79	0.143596
									1851.06	0.142656
									1872.34	0.141744
									1893.62	0.141039
									1914.89	0.140558
									1936.17	0.140317
