# Supplementary material for: A theory of cortical map formation in the visual brain
Source: Nat Commun. 2022 Apr 28;13:2303. doi: 10.1038/s41467-022-29433-y (PMC9050665; doi:10.1038/s41467-022-29433-y)
Supplement: Supplementary file 4 — Supplementary Dataset 1 [file 41467_2022_29433_MOESM4_ESM.zip › Figure7d.xlsx]

## Sheet: macaque
OR-OD angle				Pinwheel density					Orientation cycle
Angle	Percent(%)			Distance (um)	Same	Opposite			Cortical distance (um)	Cycles
'0-18'	11.4943			50	0	2			53.3049	0.0421788
'18-36'	14.3678			150	0	13			106.61	0.0843329
'36-54'	18.1034			250	9	27			159.915	0.133553
'54-72'	23.5632			350	39	26			213.22	0.185565
'72-90'	32.4713			450	25	7			266.525	0.223838
				550	2	2			319.829	0.24757
				650	2	1			373.134	0.259257
				750	1	0			426.439	0.257706
				850	0	0			479.744	0.246194
				950	0	0			533.049	0.229911
									586.354	0.214556
									639.659	0.202191
									692.964	0.192529
									746.269	0.190223
									799.574	0.189983
									852.878	0.195241
									906.183	0.201281
									959.488	0.207283
									1012.79	0.212247
									1066.1	0.21592
									1119.4	0.215959
									1172.71	0.216338
									1226.01	0.215128
									1279.32	0.211484
									1332.62	0.209428
									1385.93	0.207317
									1439.23	0.204997
									1492.54	0.204223
									1545.84	0.204601
									1599.15	0.20625
									1652.45	0.206233
									1705.76	0.208226
									1759.06	0.211052
									1812.37	0.212498
									1865.67	0.213152
									1918.98	0.212449
									1972.28	0.211497
									2025.59	0.211598

## Sheet: cat
OR-OD angle				Pinwheel density					Orientation cycle
Angle	Percent(%)			Distance (um)	Same	Opposite			Cortical distance (um)	Cycles
'0-18'	5.50459			50	0	0			52.0833	0.0336258
'18-36'	13.3028			150	0	4			104.167	0.0687884
'36-54'	22.4771			250	0	6			156.25	0.112889
'54-72'	24.3119			350	4	8			208.333	0.166082
'72-90'	34.4037			450	10	11			260.417	0.214031
				550	12	13			312.5	0.25498
				650	14	0			364.583	0.293094
				750	3	0			416.667	0.324443
				850	0	0			468.75	0.347602
				950	0	0			520.833	0.358005
									572.917	0.36146
									625	0.360562
									677.083	0.352042
									729.167	0.343564
									781.25	0.330123
									833.333	0.320872
									885.417	0.312681
									937.5	0.302704
									989.583	0.301422
									1041.67	0.29415
									1093.75	0.294208
									1145.83	0.294904
									1197.92	0.294751
									1250	0.29822
									1302.08	0.295588
									1354.17	0.29987
									1406.25	0.299741
									1458.33	0.299393
									1510.42	0.297466
									1562.5	0.294907
									1614.58	0.29397
									1666.67	0.29215
									1718.75	0.291831
									1770.83	0.29158
									1822.92	0.292108
									1875	0.294997
									1927.08	0.297189

## Sheet: treeshrew
				Pinwheel density					Orientation cycle
				Distance (um)	Same	Opposite			Cortical distance (um)	Cycles
				50	0	37			28.5	0.0410274
				150	52	132			57	0.0834607
				250	183	73			85.5	0.134807
				350	28	18			114	0.193331
				450	5	7			142.5	0.239961
				550	1	1			171	0.274271
				650	1	2			199.5	0.301535
				750	0	0			228	0.31452
				850	0	0			256.5	0.318132
				950	0	0			285	0.30824
									313.5	0.297238
									342	0.286957
									370.5	0.27256
									399	0.26374
									427.5	0.256344
									456	0.254349
									484.5	0.254707
									513	0.25746
									541.5	0.260463
									570	0.26575
									598.5	0.267597
									627	0.27068
									655.5	0.271574
									684	0.2707
									712.5	0.26864
									741	0.26752
									769.5	0.264637
									798	0.262685
									826.5	0.261251
									855	0.26041
									883.5	0.260765
									912	0.26232
									940.5	0.265769
									969	0.269511
									997.5	0.272667
									1026	0.273525
									1054.5	0.275556
									1083	0.275403
									1111.5	0.2738
									1140	0.270957
									1168.5	0.268303
									1197	0.263732
									1225.5	0.262227
									1254	0.260157
									1282.5	0.260111
									1311	0.259806
									1339.5	0.260686
									1368	0.262394
									1396.5	0.264863
									1425	0.265688
									1453.5	0.26703
									1482	0.267453
									1510.5	0.268446
									1539	0.268484
