# Supplementary material for: A theory of cortical map formation in the visual brain
Source: Nat Commun. 2022 Apr 28;13:2303. doi: 10.1038/s41467-022-29433-y (PMC9050665; doi:10.1038/s41467-022-29433-y)
Supplement: Supplementary file 4 — Supplementary Dataset 1 [file 41467_2022_29433_MOESM4_ESM.zip › Figure8a.xlsx]

## Sheet: Res PSTH
0				1				2				3				4
time	Contra respone	Ipsi response		time	Contra respone	Ipsi response		time	Contra respone	Ipsi response		time	Contra respone	Ipsi response		time	Contra respone	Ipsi response
0	0.0320582	0		0	0	0		0	0	0		0	0.0480183	0.0154945		0	0	0
0.002	0.0114637	0		0.002	0	0		0.002	0	0.0256251		0.002	0.00135258	0.00616134		0.002	0.00370347	0
0.004	0	0.000603355		0.004	0	0		0.004	0	0.0526581		0.004	0	0.0154945		0.004	0.0144163	0
0.006	0.0114637	0.000603355		0.006	0	0.00508784		0.006	0.0268113	0.016614		0.006	0.0106857	0.0248276		0.006	0.0144163	0.0139644
0.008	0.0320582	0.0211979		0.008	0	0		0.008	0.00878925	0.0256251		0.008	0.00135258	0.0154945		0.008	0	0.0246773
0.01	0.0526527	0.000603355		0.01	0	0		0.01	0.0358223	0.00760304		0.01	0	0.0154945		0.01	0	0.0246773
0.012	0.0114637	0.000603355		0.012	0.0159881	0		0.012	0.0358223	0.00760304		0.012	0	0.0154945		0.012	0	0.0139644
0.014	0.0114637	0.0211979		0.014	0.0292856	0		0.014	0.0268113	0		0.014	0	0.0154945		0.014	0	0.0246773
0.016	0	0.0417924		0.016	0.00933939	0		0.016	0.0358223	0		0.016	0.0106857	0.00616134		0.016	0.00370347	0.0246773
0.018	0	0.0623869		0.018	0.00269066	0		0.018	0.00878925	0		0.018	0.0106857	0.0154945		0.018	0.00370347	0.0139644
0.02	0	0.0417924		0.02	0	0		0.02	0	0		0.02	0.0106857	0.0248276		0.02	0.00370347	0
0.022	0	0.0417924		0.022	0.0292856	0		0.022	0	0.00760304		0.022	0.00135258	0.0341608		0.022	0.00370347	0
0.024	0	0.0417924		0.024	0.0359343	0.00508784		0.024	0	0.00760304		0.024	0	0.0154945		0.024	0.00370347	0
0.026	0	0.0417924		0.026	0.00933939	0.0316828		0.026	0	0.00760304		0.026	0	0.0248276		0.026	0	0
0.028	0	0.0211979		0.028	0	0.0117366		0.028	0	0		0.028	0	0.00616134		0.028	0	0.00325152
0.03	0.0114637	0.000603355		0.03	0	0.0316828		0.03	0.00878925	0		0.03	0.0106857	0		0.03	0	0.0139644
0.032	0.0526527	0		0.032	0	0.0117366		0.032	0	0		0.032	0.0106857	0		0.032	0	0.00325152
0.034	0.0526527	0		0.034	0	0.0183853		0.034	0	0.00760304		0.034	0.0200189	0		0.034	0	0.00325152
0.036	0.0320582	0.000603355		0.036	0.0226368	0.0117366		0.036	0	0.016614		0.036	0.0106857	0.0154945		0.036	0	0
0.038	0.155625	0.0211979		0.038	0.0691779	0		0.038	0.00878925	0.016614		0.038	0.0200189	0.0248276		0.038	0.00370347	0
0.04	0.340976	0.0417924		0.04	0.148963	0.00508784		0.04	0.0448333	0.0256251		0.04	0.0480183	0.0248276		0.04	0.0358421	0.00325152
0.042	0.732271	0.0211979		0.042	0.275289	0		0.042	0.189009	0.016614		0.042	0.0946841	0.0248276		0.042	0.100119	0.0139644
0.044	0.917622	0.000603355		0.044	0.514643	0		0.044	0.441318	0.00760304		0.044	0.234681	0.043494		0.044	0.217961	0.0246773
0.046	1	0.000603355		0.046	0.827133	0.0183853		0.046	0.738681	0.016614		0.046	0.598674	0.0248276		0.046	0.496495	0.0353901
0.048	0.649893	0.0211979		0.048	1	0.025034		0.048	0.936923	0.0346361		0.048	0.869336	0.043494		0.048	0.785743	0.0139644
0.05	0.382165	0.0623869		0.05	0.926864	0.0117366		0.05	1	0.0616691		0.05	1	0.043494		0.05	1	0.0139644
0.052	0.196814	0.0417924		0.052	0.63432	0.00508784		0.052	0.873846	0.0436471		0.052	0.860003	0.0808266		0.052	0.92501	0.0139644
0.054	0.17622	0.0211979		0.054	0.355073	0.0316828		0.054	0.648571	0.0256251		0.054	0.64534	0.0528271		0.054	0.689327	0.0139644
0.056	0.114436	0		0.056	0.182206	0.0582777		0.056	0.405274	0.00760304		0.056	0.449344	0.0528271		0.056	0.40008	0.00325152
0.058	0.0732473	0		0.058	0.0891241	0.0715751		0.058	0.207031	0.016614		0.058	0.253348	0.0154945		0.058	0.239387	0
0.06	0.0938418	0		0.06	0.0758267	0.0316828		0.06	0.143954	0.0256251		0.06	0.216015	0.00616134		0.06	0.217961	0
0.062	0.258598	0		0.062	0.0558805	0.0183853		0.062	0.0898883	0.016614		0.062	0.244015	0		0.062	0.207248	0
0.064	0.299787	0.000603355		0.064	0.0824754	0		0.064	0.10791	0		0.064	0.253348	0.00616134		0.064	0.260812	0
0.066	0.279192	0.000603355		0.066	0.0957729	0		0.066	0.170987	0		0.066	0.281347	0		0.066	0.228674	0.00325152
0.068	0.155625	0.000603355		0.068	0.10907	0		0.068	0.19802	0.016614		0.068	0.346679	0		0.068	0.260812	0.0353901
0.07	0.114436	0		0.07	0.0824754	0		0.07	0.207031	0.016614		0.07	0.365346	0		0.07	0.228674	0.0568159
0.072	0.0732473	0		0.072	0.0625292	0		0.072	0.10791	0.016614		0.072	0.328013	0.00616134		0.072	0.207248	0.0568159
0.074	0.0526527	0.000603355		0.074	0.042583	0.0117366		0.074	0.0808773	0		0.074	0.188016	0.0248276		0.074	0.185822	0.046103
0.076	0.0320582	0.000603355		0.076	0.0492318	0.0183853		0.076	0.0448333	0		0.076	0.132017	0.0248276		0.076	0.121545	0.0139644
0.078	0.0732473	0.0417924		0.078	0.0558805	0.0183853		0.078	0.0448333	0		0.078	0.104017	0.00616134		0.078	0.110832	0.00325152
0.08	0.0526527	0.0417924		0.08	0.0891241	0		0.08	0.0628553	0		0.08	0.085351	0		0.08	0.0894064	0
0.082	0.0938418	0.0417924		0.082	0.0824754	0		0.082	0.0898883	0		0.082	0.11335	0		0.082	0.100119	0
0.084	0.17622	0.000603355		0.084	0.0492318	0		0.084	0.116921	0		0.084	0.132017	0.00616134		0.084	0.142971	0
0.086	0.238003	0.000603355		0.086	0.0226368	0.0117366		0.086	0.10791	0		0.086	0.14135	0		0.086	0.132258	0.00325152
0.088	0.258598	0.000603355		0.088	0.0492318	0		0.088	0.0898883	0		0.088	0.104017	0.0154945		0.088	0.142971	0.0246773
0.09	0.196814	0.0211979		0.09	0.0691779	0		0.09	0.0898883	0		0.09	0.104017	0		0.09	0.121545	0.0246773
0.092	0.155625	0.000603355		0.092	0.0824754	0		0.092	0.0628553	0		0.092	0.0760178	0		0.092	0.110832	0.0246773
0.094	0.0732473	0.000603355		0.094	0.0492318	0		0.094	0.0628553	0		0.094	0.0760178	0		0.094	0.0894064	0.00325152
0.096	0.0320582	0		0.096	0.0691779	0		0.096	0.0538443	0		0.096	0.029352	0		0.096	0.0572678	0
0.098	0.0320582	0		0.098	0.0558805	0		0.098	0.0628553	0		0.098	0.0386852	0		0.098	0.0465549	0
0.1	0.0938418	0.000603355		0.1	0.0891241	0.0117366		0.1	0.0448333	0		0.1	0.0480183	0		0.1	0.0144163	0
0.102	0.17622	0.000603355		0.102	0.102422	0.0117366		0.102	0.0628553	0		0.102	0.0666847	0.0154945		0.102	0.0465549	0
0.104	0.196814	0.0211979		0.104	0.135665	0.0183853		0.104	0.0718663	0.00760304		0.104	0.0946841	0.0154945		0.104	0.110832	0
0.106	0.238003	0.0211979		0.106	0.222099	0.0183853		0.106	0.170987	0.00760304		0.106	0.188016	0		0.106	0.250099	0
0.108	0.238003	0.0211979		0.108	0.281937	0.00508784		0.108	0.207031	0.00760304		0.108	0.262681	0		0.108	0.314377	0
0.11	0.279192	0.000603355		0.11	0.315181	0		0.11	0.252086	0.016614		0.11	0.337346	0.00616134		0.11	0.40008	0
0.112	0.279192	0		0.112	0.275289	0		0.112	0.225053	0.0436471		0.112	0.300013	0.0528271		0.112	0.389367	0
0.114	0.258598	0		0.114	0.222099	0.00508784		0.114	0.179998	0.0436471		0.114	0.281347	0.0528271		0.114	0.40008	0.0246773
0.116	0.238003	0		0.116	0.202153	0.0117366		0.116	0.161976	0.0346361		0.116	0.216015	0.0714934		0.116	0.357228	0.0246773
0.118	0.238003	0.000603355		0.118	0.142314	0		0.118	0.10791	0		0.118	0.150683	0.0528271		0.118	0.282238	0.0246773
0.12	0.17622	0.0211979		0.12	0.115719	0		0.12	0.0988993	0		0.12	0.0946841	0.0528271		0.12	0.164396	0.00325152
0.122	0.155625	0.0211979		0.122	0.0558805	0.00508784		0.122	0.0898883	0		0.122	0.085351	0.0248276		0.122	0.0894064	0.0246773
0.124	0.135031	0.000603355		0.124	0.0625292	0.025034		0.124	0.0808773	0.00760304		0.124	0.104017	0.0154945		0.124	0.0572678	0.0246773
0.126	0.17622	0		0.126	0.0891241	0.0449802		0.126	0.0898883	0.016614		0.126	0.11335	0.0154945		0.126	0.132258	0.00325152
0.128	0.17622	0		0.128	0.10907	0.025034		0.128	0.0718663	0.016614		0.128	0.14135	0.043494		0.128	0.142971	0.00325152
0.13	0.17622	0		0.13	0.148963	0.0316828		0.13	0.134943	0.016614		0.13	0.160016	0.0341608		0.13	0.175109	0.0139644
0.132	0.135031	0		0.132	0.148963	0.0316828		0.132	0.189009	0.00760304		0.132	0.178682	0.0154945		0.132	0.239387	0.046103
0.134	0.135031	0		0.134	0.228747	0.0383315		0.134	0.19802	0		0.134	0.206682	0		0.134	0.239387	0.0353901
0.136	0.0938418	0		0.136	0.235396	0.0316828		0.136	0.143954	0		0.136	0.206682	0		0.136	0.271525	0.0246773
0.138	0.0732473	0		0.138	0.242045	0.0117366		0.138	0.0538443	0		0.138	0.206682	0		0.138	0.185822	0.0139644
0.14	0.0114637	0.000603355		0.14	0.155611	0.00508784		0.14	0.0718663	0.00760304		0.14	0.150683	0.00616134		0.14	0.164396	0.0246773
0.142	0	0.000603355		0.142	0.10907	0		0.142	0.0628553	0.016614		0.142	0.104017	0.00616134		0.142	0.110832	0.0139644
0.144	0	0.0211979		0.144	0.0691779	0.025034		0.144	0.0718663	0.016614		0.144	0.0666847	0		0.144	0.0679807	0.0246773
0.146	0.0114637	0.000603355		0.146	0.0758267	0.0449802		0.146	0.0268113	0.0256251		0.146	0.0480183	0		0.146	0.0465549	0.0139644
0.148	0.0320582	0.000603355		0.148	0.0359343	0.0383315		0.148	0.0268113	0.0256251		0.148	0.0386852	0		0.148	0.0144163	0.0139644
0.15	0.0938418	0.000603355		0.15	0.042583	0.0316828		0.15	0.0268113	0.0256251		0.15	0.0200189	0		0.15	0	0
0.152	0.238003	0.000603355		0.152	0.0492318	0.0117366		0.152	0.0358223	0.00760304		0.152	0	0		0.152	0	0
0.154	0.464543	0.0211979		0.154	0.0957729	0.0117366		0.154	0.0538443	0		0.154	0	0.0154945		0.154	0	0
0.156	0.732271	0.0211979		0.156	0.202153	0		0.156	0.0988993	0		0.156	0.0573515	0.0341608		0.156	0.0144163	0
0.158	0.77346	0.0211979		0.158	0.281937	0		0.158	0.19802	0		0.158	0.11335	0.0248276		0.158	0.0572678	0
0.16	0.752866	0.0417924		0.16	0.441507	0.00508784		0.16	0.279119	0		0.16	0.150683	0.0154945		0.16	0.0679807	0.0139644
0.162	0.670488	0.0417924		0.162	0.448155	0		0.162	0.333185	0		0.162	0.150683	0.00616134		0.162	0.110832	0.0139644
0.164	0.546921	0.0623869		0.164	0.507994	0		0.164	0.414285	0.00760304		0.164	0.197349	0.043494		0.164	0.142971	0.0353901
0.166	0.526326	0.0417924		0.166	0.554535	0.0117366		0.166	0.558461	0.00760304		0.166	0.281347	0.0714934		0.166	0.335802	0.0246773
0.168	0.340976	0.0623869		0.168	0.58113	0.0183853		0.168	0.63956	0.0346361		0.168	0.49601	0.0714934		0.168	0.582198	0.0568159
0.17	0.320381	0.0623869		0.17	0.567833	0.0183853		0.17	0.621538	0.0436471		0.17	0.617341	0.0341608		0.17	0.796456	0.0568159
0.172	0.155625	0.0623869		0.172	0.47475	0		0.172	0.513406	0.0346361		0.172	0.766671	0.0528271		0.172	0.828594	0.0568159
0.174	0.114436	0.0417924		0.174	0.375019	0.00508784		0.174	0.396263	0		0.174	0.67334	0.043494		0.174	0.70004	0.0246773
0.176	0.0320582	0.0211979		0.176	0.255342	0.00508784		0.176	0.279119	0		0.176	0.514676	0.043494		0.176	0.496495	0.046103
0.178	0.0114637	0.000603355		0.178	0.122368	0		0.178	0.134943	0		0.178	0.337346	0.0248276		0.178	0.335802	0.0353901
0.18	0.0320582	0		0.18	0.0957729	0		0.18	0.0628553	0.00760304		0.18	0.169349	0.0154945		0.18	0.239387	0.0353901
0.182	0.0320582	0.000603355		0.182	0.0758267	0		0.182	0.00878925	0.016614		0.182	0.14135	0.0154945		0.182	0.185822	0
0.184	0.0114637	0.0211979		0.184	0.0625292	0		0.184	0.0628553	0.0256251		0.184	0.0760178	0		0.184	0.121545	0
0.186	0	0.0211979		0.186	0.0359343	0.00508784		0.186	0.0808773	0.016614		0.186	0.11335	0		0.186	0.110832	0.0246773
0.188	0.0114637	0.0211979		0.188	0.042583	0.0117366		0.188	0.10791	0.00760304		0.188	0.160016	0		0.188	0.132258	0.0246773
0.19	0.0114637	0.0211979		0.19	0.0492318	0.025034		0.19	0.0628553	0		0.19	0.300013	0		0.19	0.196535	0.046103
0.192	0.0526527	0.0417924		0.192	0.0492318	0.00508784		0.192	0.0988993	0.00760304		0.192	0.328013	0.0248276		0.192	0.217961	0.0353901
0.194	0.0526527	0.0417924		0.194	0.0492318	0.0316828		0.194	0.0898883	0		0.194	0.309347	0.0248276		0.194	0.185822	0.0353901
0.196	0.0526527	0.0417924		0.196	0.042583	0.0183853		0.196	0.10791	0		0.196	0.234681	0.00616134		0.196	0.142971	0.00325152
0.198	0.0114637	0.0417924		0.198	0.042583	0.025034		0.198	0.0808773	0		0.198	0.169349	0.00616134		0.198	0.0572678	0
0.2	0	0.0211979		0.2	0.00933939	0.00508784		0.2	0.116921	0		0.2	0.11335	0.0154945		0.2	0.0251292	0
0.202	0.0114637	0.000603355		0.202	0.0492318	0.00508784		0.202	0.10791	0		0.202	0.029352	0.0248276		0.202	0.0144163	0.0246773
0.204	0.0114637	0.000603355		0.204	0.0292856	0		0.204	0.116921	0		0.204	0.00135258	0.0248276		0.204	0.00370347	0.0353901
0.206	0.0114637	0.0211979		0.206	0.0625292	0		0.206	0.0988993	0.00760304		0.206	0.0200189	0		0.206	0.0572678	0.0353901
0.208	0	0.0417924		0.208	0.0558805	0		0.208	0.10791	0.0346361		0.208	0.0666847	0.00616134		0.208	0.0786935	0.00325152
0.21	0.0114637	0.0417924		0.21	0.0558805	0.0117366		0.21	0.0988993	0.0346361		0.21	0.104017	0		0.21	0.132258	0.00325152
0.212	0	0.0417924		0.212	0.042583	0.0316828		0.212	0.0628553	0.0526581		0.212	0.11335	0		0.212	0.100119	0.00325152
0.214	0	0.0417924		0.214	0.0292856	0.025034		0.214	0.0358223	0.0256251		0.214	0.0760178	0		0.214	0.0679807	0.0246773
0.216	0.0114637	0.0417924		0.216	0.0359343	0.0117366		0.216	0.0358223	0.0526581		0.216	0.0760178	0		0.216	0.0358421	0.0139644
0.218	0.0114637	0.0211979		0.218	0.042583	0		0.218	0.0718663	0.016614		0.218	0.0573515	0.0248276		0.218	0.0358421	0.00325152
0.22	0.0114637	0.0211979		0.22	0.0292856	0.0316828		0.22	0.0628553	0.0256251		0.22	0.029352	0.0341608		0.22	0.0251292	0
0.222	0	0.000603355		0.222	0.0359343	0.0449802		0.222	0.0268113	0		0.222	0.00135258	0.0248276		0.222	0.00370347	0
0.224	0	0.000603355		0.224	0.0292856	0.0316828		0.224	0	0.00760304		0.224	0	0.00616134		0.224	0	0
0.226	0	0		0.226	0.0159881	0.0117366		0.226	0.00878925	0.0256251		0.226	0	0.0341608		0.226	0	0
0.228	0	0		0.228	0.0159881	0.00508784		0.228	0.0448333	0.016614		0.228	0	0.0528271		0.228	0.00370347	0
0.23	0.0320582	0		0.23	0	0.0117366		0.23	0.0268113	0.00760304		0.23	0	0.0341608		0.23	0.00370347	0
0.232	0.0320582	0		0.232	0	0.0117366		0.232	0.0358223	0		0.232	0	0		0.232	0.00370347	0.0139644
0.234	0.0320582	0.0211979		0.234	0	0.00508784		0.234	0.0268113	0		0.234	0	0		0.234	0	0
0.236	0	0.0211979		0.236	0	0		0.236	0.0358223	0		0.236	0.0106857	0		0.236	0	0.00325152
0.238	0	0.0211979		0.238	0	0		0.238	0.00878925	0.00760304		0.238	0.0106857	0		0.238	0	0
0.24	0	0.000603355		0.24	0	0		0.24	0	0.00760304		0.24	0.0106857	0		0.24	0.0144163	0
0.242	0	0.000603355		0.242	0	0.00508784		0.242	0	0.016614		0.242	0	0		0.242	0.00370347	0
0.244	0	0.000603355		0.244	0	0		0.244	0	0		0.244	0.0106857	0		0.244	0	0
0.246	0	0		0.246	0	0		0.246	0	0		0.246	0.0106857	0		0.246	0	0.00325152
0.248	0	0		0.248	0	0		0.248	0	0		0.248	0.0200189	0		0.248	0.00370347	0.0246773
0.25	0	0		0.25	0	0		0.25	0	0		0.25	0.00135258	0		0.25	0.0144163	0.00325152
0.252	0	0		0.252	0	0		0.252	0.0268113	0		0.252	0.0200189	0		0.252	0.00370347	0
0.254	0	0.000603355		0.254	0.00269066	0		0.254	0.0538443	0		0.254	0.0200189	0		0.254	0	0
0.256	0	0.000603355		0.256	0.00269066	0.0117366		0.256	0.0358223	0		0.256	0.0386852	0		0.256	0	0
0.258	0.0114637	0.0211979		0.258	0.0159881	0.00508784		0.258	0.0268113	0		0.258	0.029352	0		0.258	0	0
0.26	0.0320582	0.0211979		0.26	0.0159881	0.00508784		0.26	0	0		0.26	0.0200189	0		0.26	0	0
0.262	0.0526527	0.0211979		0.262	0.0159881	0		0.262	0.00878925	0		0.262	0.00135258	0		0.262	0.0144163	0.00325152
0.264	0.0114637	0.0211979		0.264	0.00933939	0		0.264	0	0		0.264	0.00135258	0		0.264	0.0144163	0.00325152
0.266	0	0.000603355		0.266	0.00269066	0		0.266	0	0.016614		0.266	0.0106857	0		0.266	0.00370347	0
0.268	0.0114637	0.000603355		0.268	0	0		0.268	0	0.0346361		0.268	0.0106857	0		0.268	0	0
0.27	0.0114637	0		0.27	0.00269066	0.0117366		0.27	0.00878925	0.0346361		0.27	0.00135258	0		0.27	0	0
0.272	0.0114637	0		0.272	0.00269066	0.0117366		0.272	0	0.0526581		0.272	0	0.00616134		0.272	0.00370347	0
0.274	0	0		0.274	0.0492318	0.00508784		0.274	0	0.0346361		0.274	0.00135258	0.0248276		0.274	0.00370347	0
0.276	0	0		0.276	0.0359343	0.00508784		0.276	0	0.016614		0.276	0.0200189	0.0341608		0.276	0	0
0.278	0	0.000603355		0.278	0.042583	0.025034		0.278	0	0		0.278	0.0106857	0.00616134		0.278	0	0
0.28	0	0.0417924		0.28	0.0159881	0.0316828		0.28	0	0		0.28	0.0106857	0.00616134		0.28	0.0251292	0
0.282	0	0.0829814		0.282	0.00933939	0.0117366		0.282	0.0358223	0.016614		0.282	0.0106857	0.0154945		0.282	0.0144163	0
0.284	0.0114637	0.0623869		0.284	0	0		0.284	0.0268113	0.00760304		0.284	0.0200189	0.0154945		0.284	0.00370347	0
0.286	0.0114637	0.0211979		0.286	0.00269066	0		0.286	0.0538443	0		0.286	0.0386852	0.00616134		0.286	0	0
0.288	0	0.000603355		0.288	0.00933939	0		0.288	0.0178003	0		0.288	0.0200189	0		0.288	0	0
0.29	0	0.0623869		0.29	0.042583	0		0.29	0.0268113	0		0.29	0.0200189	0		0.29	0.0144163	0.00325152
0.292	0	0.0623869		0.292	0.0226368	0		0.292	0.00878925	0		0.292	0	0		0.292	0	0
0.294	0	0.0417924		0.294	0.0558805	0		0.294	0.00878925	0		0.294	0	0		0.294	0.00370347	0.00325152
0.296	0	0		0.296	0.0292856	0.0316828		0.296	0	0		0.296	0.0106857	0.00616134		0.296	0.0358421	0
0.298	0	0		0.298	0.0226368	0.00508784		0.298	0	0		0.298	0.00135258	0		0.298	0.0358421	0
0.3	0	0		0.3	0	0		0.3	0	0		0.3	0	0		0.3	0	0

## Sheet: Res vs SF
0			1			2			3			4
Spatial frequency	Response		Spatial frequency	Response		Spatial frequency	Response		Spatial frequency	Response		Spatial frequency	Response
0	16.0338		0	0.171909		0	0.0902327		0	0		0	0
0.377911	17.1811		0.377911	0.212598		0.377911	0.171131		0.377911	0.0850677		0.377911	0.0777863
0.755822	19.6121		0.755822	0.461816		0.755822	0.360309		0.755822	0.149428		0.755822	0.163224
1.13373	21.0598		1.13373	0.608804		1.13373	0.481034		1.13373	0.345308		1.13373	0.357689
1.51164	14.1764		1.51164	0.937364		1.51164	0.738664		1.51164	0.523838		1.51164	0.469268
1.88955	8.38567		1.88955	1.06757		1.88955	0.97078		1.88955	0.811501		1.88955	0.776588
2.26746	2.59491		2.26746	0.730869		2.26746	1.04794		2.26746	1.01466		2.26746	1.03162
2.64538	2.15787		2.64538	0.311777		2.64538	0.472322		2.64538	0.923432		2.64538	0.96404
3.02329	2.40371		3.02329	0.2777		3.02329	0.247673		3.02329	0.603309		3.02329	0.73897
3.4012	0		3.4012	0		3.4012	0		3.4012	0.257442		3.4012	0.441852

## Sheet: CV vs SF50
	SF50	LHI
	0.194432	0.947312
	0.422184	0.682115
	0.499422	0.50768
	0.758034	0.485585
	0.931423	0.452461

## Sheet: LHI vs SF 50
	SF50	LHI
	0.194432	0.341666
	0.422184	0.286403
	0.499422	0.450386
	0.758034	0.467718
	0.931423	0.357479
