# Supplementary material for: A theory of cortical map formation in the visual brain
Source: Nat Commun. 2022 Apr 28;13:2303. doi: 10.1038/s41467-022-29433-y (PMC9050665; doi:10.1038/s41467-022-29433-y)
Supplement: Supplementary file 4 — Supplementary Dataset 1 [file 41467_2022_29433_MOESM4_ESM.zip › Figure8b.xlsx]

## Sheet: Res PSTH
0				1				2				3				4
time	Contra respone	Ipsi response		time	Contra respone	Ipsi response		time	Contra respone	Ipsi response		time	Contra respone	Ipsi response		time	Contra respone	Ipsi response
0	0.0474927	0.098086		0	0.00820122	0.0715554		0	0.0410957	0.0833213		0	0.0888747	0.0433479		0	0.0971683	0.0688724
0.01	0.0121638	0.0908778		0.01	0.0021942	0.0621879		0.01	0.07753	0.068242		0.01	0.0383758	0.096205		0.01	0.0983761	0.0213624
0.02	0.0107884	0.0784287		0.02	0.0405663	0.0611336		0.02	0.0887337	0.0870307		0.02	0.0387417	0.0938885		0.02	0.00636059	0.0971632
0.03	0.05176	0.0892999		0.03	0.0323219	0.0984652		0.03	0.0256505	0.0875523		0.03	0.0965515	0.0780924		0.03	0.0200506	0.0235633
0.04	0.0651502	0.0455083		0.04	0.00707389	0.0275911		0.04	0.0627493	0.0918047		0.04	0.0335456	0.0419184		0.04	0.0244125	0.0512425
0.05	0.0834121	0.0317729		0.05	0.00863086	0.0626148		0.05	0.0953796	0.0750909		0.05	0.0123458	0.038816		0.05	0.0961725	0.0553609
0.06	0.0571465	0.0638867		0.06	0.0500742	0.0396087		0.06	0.0575817	0.00105674		0.06	0.0674582	0.0779984		0.06	0.0747297	0.0502919
0.07	0.0333993	0.0585498		0.07	0.0955219	0.073727		0.07	0.0722905	0.0553699		0.07	0.0261563	0.0402976		0.07	0.016398	0.0810372
0.08	0.0701169	0.00403994		0.08	0.0700105	0.0361484		0.08	0.0118974	0.00948317		0.08	0.0171419	0.00688894		0.08	0.00274098	0.0603262
0.09	0.0188993	0.0270054		0.09	0.018162	0.0829065		0.09	0.0409621	0.0861093		0.09	0.0682211	0.0869774		0.09	0.0346355	0.0479472
0.1	0.0336987	0.0584927		0.1	0.0363551	0.0277595		0.1	0.0365133	0.0469492		0.1	0.00866604	0.0315149		0.1	0.0264545	0.0350676
0.11	0.0133141	0.00662689		0.11	0.069691	0.0694981		0.11	0.0804271	0.00210742		0.11	0.102419	0.0687225		0.11	0.0865165	0.0869694
0.12	0.0713074	0.00662859		0.12	0.0119303	0.0217119		0.12	0.0199475	0.0374142		0.12	0.0318446	0.0817542		0.12	0.10144	0.0447733
0.13	0.061933	0.0384568		0.13	0.0298975	0.0777117		0.13	0.0916909	0.0858503		0.13	0.0567646	0.0803487		0.13	0.0426251	0.0127578
0.14	0.0626171	0.0138281		0.14	0.0306044	0.0552626		0.14	0.0888067	0.0905153		0.14	0.138709	0.12056		0.14	0.117223	0.0289468
0.15	0.0659894	0.0446976		0.15	0.100189	0.0301611		0.15	0.137463	0.111599		0.15	0.156756	0.0974267		0.15	0.11051	0.0959751
0.16	0.183622	0.0729858		0.16	0.172521	0.0854231		0.16	0.246899	0.0963354		0.16	0.189989	0.178482		0.16	0.205792	0.0689243
0.17	0.266963	0.0556702		0.17	0.342691	0.029087		0.17	0.384923	0.126275		0.17	0.448348	0.146769		0.17	0.321462	0.124404
0.18	0.570798	0.0134742		0.18	0.513976	0.0956579		0.18	0.61628	0.0885895		0.18	0.639609	0.259572		0.18	0.639332	0.191166
0.19	0.846889	0.10701		0.19	0.848062	0.106568		0.19	0.884409	0.130162		0.19	0.889405	0.333154		0.19	0.86859	0.14108
0.2	1.06373	0.0402483		0.2	1.02773	0.0860348		0.2	1.03904	0.119362		0.2	1.02554	0.36626		0.2	1.04923	0.160722
0.21	0.900109	0.0149377		0.21	0.881831	0.0834538		0.21	0.885705	0.159795		0.21	0.936156	0.303154		0.21	0.883009	0.229717
0.22	0.505867	0.0559611		0.22	0.55037	0.100471		0.22	0.597236	0.124605		0.22	0.691117	0.297		0.22	0.669603	0.197365
0.23	0.254504	0.0936605		0.23	0.364836	0.0743821		0.23	0.383026	0.0749937		0.23	0.420432	0.234926		0.23	0.351031	0.166747
0.24	0.183681	0.0991081		0.24	0.162308	0.0191533		0.24	0.202251	0.10565		0.24	0.249313	0.184123		0.24	0.220176	0.0787288
0.25	0.0595189	0.0169278		0.25	0.152877	0.0146416		0.25	0.182213	0.10459		0.25	0.184379	0.0893903		0.25	0.145961	0.0608827
0.26	0.0748386	0.00920281		0.26	0.133233	0.100181		0.26	0.0705028	0.0300031		0.26	0.156156	0.131428		0.26	0.089552	0.0563728
0.27	0.026615	0.0851557		0.27	0.0524217	0.0526816		0.27	0.104262	0.0957828		0.27	0.093418	0.0615837		0.27	0.0497699	0.102644
0.28	0.113706	0.0860331		0.28	0.0374417	0.0696281		0.28	0.0587004	0.0386707		0.28	0.0517951	0.0476674		0.28	0.05496	0.0259858
0.29	0.104818	0.0933915		0.29	0.112181	0.0402553		0.29	0.126169	0.0927992		0.29	0.0648671	0.0974175		0.29	0.0944728	0.0659947
0.3	0.0526647	0.0814966		0.3	0.0382926	0.0406453		0.3	0.103118	0.0767758		0.3	0.161367	0.0375562		0.3	0.0647201	0.0446914
0.31	0.126073	0.0867983		0.31	0.0641776	0.0748415		0.31	0.160309	0.0702893		0.31	0.186134	0.065573		0.31	0.164674	0.0511246
0.32	0.133149	0.0857456		0.32	0.0908772	0.0390822		0.32	0.185563	0.06779		0.32	0.195885	0.0717213		0.32	0.185716	0.037992
0.33	0.0899468	0.00878891		0.33	0.097474	0.0198665		0.33	0.225695	0.116322		0.33	0.218369	0.104864		0.33	0.144117	0.0771957
0.34	0.128926	0.0232012		0.34	0.184892	0.0444325		0.34	0.234094	0.093469		0.34	0.28106	0.175996		0.34	0.175264	0.0503644
0.35	0.188559	0.0105939		0.35	0.147595	0.0245706		0.35	0.249203	0.118222		0.35	0.304252	0.111686		0.35	0.24453	0.0963593
0.36	0.211422	0.00675118		0.36	0.191214	0.11122		0.36	0.255262	0.138074		0.36	0.320674	0.203878		0.36	0.221689	0.125071
0.37	0.181141	0.104469		0.37	0.226178	0.0988477		0.37	0.301913	0.0602356		0.37	0.31131	0.184868		0.37	0.325119	0.084557
0.38	0.153657	0.106598		0.38	0.231112	0.0772876		0.38	0.255751	0.0669638		0.38	0.320645	0.188648		0.38	0.228123	0.0884164
0.39	0.174004	0.0617926		0.39	0.158293	0.0199684		0.39	0.281069	0.102536		0.39	0.261483	0.145867		0.39	0.25003	0.0583123
0.4	0.178956	0.0204002		0.4	0.175597	0.055212		0.4	0.232913	0.0526081		0.4	0.27964	0.180267		0.4	0.218358	0.139654
0.41	0.131858	0.0184491		0.41	0.166852	0.0992141		0.41	0.183472	0.0441926		0.41	0.238964	0.133516		0.41	0.193022	0.0453429
0.42	0.0790117	0.0951733		0.42	0.0772559	0.0697031		0.42	0.124977	0.118622		0.42	0.17952	0.149692		0.42	0.144232	0.108031
0.43	0.074145	0.0950391		0.43	0.100305	0.0458273		0.43	0.107502	0.108362		0.43	0.102238	0.0800561		0.43	0.133687	0.0909353
0.44	0.108274	0.061116		0.44	0.0776075	0.0425712		0.44	0.0725224	0.103519		0.44	0.114877	0.133396		0.44	0.102971	0.0372519
0.45	0.0719451	0.0744496		0.45	0.0397259	0.0220364		0.45	0.122919	0.0383478		0.45	0.107722	0.128996		0.45	0.0586033	0.0269634
0.46	0.100148	0.0620276		0.46	0.087868	0.00442612		0.46	0.109137	0.0645051		0.46	0.0734419	0.0691482		0.46	0.05762	0.0408091
0.47	0.0438285	0.0735367		0.47	0.0406626	0.0583367		0.47	0.121032	0.0617873		0.47	0.12099	0.0476547		0.47	0.143347	0.0393092
0.48	0.103653	0.100627		0.48	0.112227	0.0722942		0.48	0.107919	0.0200293		0.48	0.0830019	0.137182		0.48	0.106866	0.0660429
0.49	0.133547	0.0472326		0.49	0.115964	0.0282434		0.49	0.185181	0.0257805		0.49	0.142978	0.0790587		0.49	0.164771	0.0623685
0.5	0.175884	0.0128162		0.5	0.19073	0.0689423		0.5	0.15343	0.0467594		0.5	0.185318	0.157691		0.5	0.231028	0.0567745
0.51	0.173595	0.0145269		0.51	0.215023	0.0545868		0.51	0.242337	0.08226		0.51	0.307471	0.202055		0.51	0.233663	0.120659
0.52	0.321013	0.0739033		0.52	0.344247	0.0290418		0.52	0.356487	0.0718779		0.52	0.372332	0.145428		0.52	0.337635	0.0777028
0.53	0.397246	0.0159726		0.53	0.406622	0.0742257		0.53	0.430308	0.0711922		0.53	0.493217	0.250458		0.53	0.504943	0.112757
0.54	0.467504	0.0220104		0.54	0.517822	0.106412		0.54	0.595655	0.117745		0.54	0.665168	0.210347		0.54	0.566263	0.176797
0.55	0.482062	0.0999174		0.55	0.570407	0.0846264		0.55	0.590271	0.155664		0.55	0.632178	0.266091		0.55	0.623178	0.192294
0.56	0.502621	0.10499		0.56	0.537263	0.0630335		0.56	0.544913	0.0785421		0.56	0.620082	0.289114		0.56	0.57821	0.178903
0.57	0.429982	0.0213918		0.57	0.397721	0.0232257		0.57	0.484687	0.1274		0.57	0.494681	0.184859		0.57	0.469816	0.160825
0.58	0.282287	0.0304965		0.58	0.258682	0.0429315		0.58	0.390835	0.0886887		0.58	0.355496	0.162449		0.58	0.39383	0.085857
0.59	0.167842	0.105655		0.59	0.230608	0.0739279		0.59	0.206355	0.138415		0.59	0.315896	0.183479		0.59	0.289367	0.137526
0.6	0.113287	0.0968174		0.6	0.172461	0.0785055		0.6	0.180215	0.103487		0.6	0.196066	0.143846		0.6	0.153749	0.0439817
0.61	0.0947524	0.066186		0.61	0.144207	0.0396009		0.61	0.12191	0.108597		0.61	0.146953	0.124847		0.61	0.128512	0.0580481
0.62	0.124043	0.0496		0.62	0.0929861	0.0245811		0.62	0.14412	0.090782		0.62	0.0616757	0.0823569		0.62	0.13844	0.0756207
0.63	0.0572485	0.0803463		0.63	0.0978611	0.0796921		0.63	0.062092	0.0718381		0.63	0.0535943	0.0458854		0.63	0.12303	0.0930397
0.64	0.0464064	0.0495699		0.64	0.0280869	0.0106615		0.64	0.0245332	0.0108798		0.64	0.0752107	0.0447664		0.64	0.0550111	0.0895778
0.65	0.0534853	0.0980024		0.65	0.0395183	0.042473		0.65	0.10515	0.0449834		0.65	0.0782223	0.0775415		0.65	0.0923836	0.02433
0.66	0.0242012	0.0770513		0.66	0.0425245	0.062022		0.66	0.049964	0.00724769		0.66	0.0698092	0.101769		0.66	0.0388486	0.00609276
0.67	0.0300475	0.0638146		0.67	0.0348323	0.050925		0.67	0.0502025	0.0949476		0.67	0.0973397	0.0323479		0.67	0.0161166	0.0251294
0.68	0.0814499	0.011258		0.68	0.0332838	0.00556952		0.68	0.0535575	0.0611389		0.68	0.0374077	0.0238621		0.68	0.0746254	0.0541138
0.69	0.0894768	0.072061		0.69	0.0645441	0.0208337		0.69	0.0257347	0.0182625		0.69	0.0867098	0.0324783		0.69	0.0467792	0.0929973
0.7	0.0370987	0.0117555		0.7	0.0835578	0.017372		0.7	0.0650358	0.0259044		0.7	0.0752918	0.00739268		0.7	0.00360195	0.0780601
0.71	0.0482387	0.0146345		0.71	0.0526227	0.0511677		0.71	0.0719006	0.0342589		0.71	0.0698869	0.0175951		0.71	0.0478856	0.0409152
0.72	0.0903611	0.0862483		0.72	0.0729606	0.02057		0.72	0.0607027	0.0643928		0.72	0.0844051	0.0825681		0.72	0.0250435	0.0889396
0.73	0.0713452	0.0573377		0.73	0.0592119	0.0749521		0.73	0.0588009	0.0283841		0.73	0.0891128	0.0112352		0.73	0.0427485	0.0316443
0.74	0.045777	0.056298		0.74	0.0705425	0.00853234		0.74	0.0421311	0.0943957		0.74	0.0697104	0.0157128		0.74	0.0332575	0.0401066
0.75	0.0958122	0.0698428		0.75	0.0599647	0.0394853		0.75	0.0651681	0.0278513		0.75	0.00624232	0.0839848		0.75	0.0714489	0.0932101
0.76	0.0885459	0.0845321		0.76	0.0137949	0.0882619		0.76	0.00710372	0.0863439		0.76	0.0189816	0.023903		0.76	0.0111092	0.00511377
0.77	0.0462537	0.094677		0.77	0.0860777	0.0951487		0.77	0.0365012	0.054681		0.77	0.0563352	0.0944867		0.77	0.0545043	0.0214451
0.78	0.0193419	0.00646223		0.78	0.016813	0.0311809		0.78	0.0020974	0.0117287		0.78	0.0555017	0.0296435		0.78	0.0375859	0.0883381
0.79	0.0836057	0.00401978		0.79	0.0275314	0.0205334		0.79	0.05741	0.0349221		0.79	0.0969374	0.0181794		0.79	0.0454788	0.0618458
0.8	0.0897624	0.00775592		0.8	0.0534513	0.00205723		0.8	0.0942585	0.0306358		0.8	0.0565714	0.0404068		0.8	0.0649597	0.0389921
0.81	0.0671956	0.0977996		0.81	0.0677868	0.0699194		0.81	0.0931842	0.099149		0.81	0.0810528	0.000673876		0.81	0.050501	0.0623337
0.82	0.0805389	0.053409		0.82	0.0928496	0.007256		0.82	0.0713448	0.0418809		0.82	0.0631141	0.0422997		0.82	0.054813	0.0228064
0.83	0.00190189	0.0375565		0.83	0.0146379	0.0997265		0.83	0.0530802	0.0632116		0.83	0.0090861	0.0546327		0.83	0.0710236	0.0407016
0.84	0.0620623	0.0609264		0.84	0.00487047	0.0300088		0.84	0.0779345	0.0348294		0.84	0.0358955	0.0977611		0.84	0.0373581	0.0135773
0.85	0.0807021	0.0121261		0.85	0.0613092	0.0962675		0.85	0.0233456	0.0842919		0.85	0.0474479	0.071953		0.85	0.0730153	0.0291951
0.86	0.0285857	0.038879		0.86	0.057353	0.0723717		0.86	0.0289648	0.0489708		0.86	0.0147354	0.0385839		0.86	0.0685282	0.0894096
0.87	0.0155372	0.0296071		0.87	0.0729354	0.0412435		0.87	0.0341994	0.052		0.87	0.0465896	0.0371058		0.87	0.0317646	0.0476265
0.88	0.0890458	0.0674828		0.88	0.0182684	0.0321542		0.88	0.0448292	0.0869198		0.88	0.0587641	0.0416314		0.88	0.0638773	0.0970617
0.89	0.078234	0.0156573		0.89	0.0783381	0.0670996		0.89	0.0883058	0.0215145		0.89	0.0797315	0.0230964		0.89	0.0456636	0.0611317
0.9	0.0358218	0.0973047		0.9	0.00641666	0.0930561		0.9	0.0797579	0.0419332		0.9	0.0658385	0.0171416		0.9	0.0359162	0.0733616
0.91	0.0577671	0.00411532		0.91	0.0129194	0.026706		0.91	0.0514642	0.068256		0.91	0.0850643	0.0177018		0.91	0.0673099	0.0207618
0.92	0.0227917	0.0102921		0.92	0.0177865	0.0645118		0.92	0.051869	0.0618486		0.92	0.0859905	0.0789969		0.92	0.0170915	0.0920236
0.93	0.0331314	0.0165261		0.93	0.00879087	0.0433894		0.93	0.0177283	0.0675923		0.93	0.00644299	0.0992827		0.93	0.0165631	0.0152562
0.94	0.0686599	0.0989819		0.94	0.00432055	0.00385982		0.94	0.036974	0.0963653		0.94	0.0927197	0.0511688		0.94	0.0314325	0.0724669
0.95	0.0761186	0.0258309		0.95	0.0647846	0.00511159		0.95	0.0685729	0.0260045		0.95	0.0427988	0.0284208		0.95	0.0873328	0.0706681
0.96	0.0879618	0.0686964		0.96	0.0977158	0.00455124		0.96	0.0882526	0.0286636		0.96	0.0627129	0.0591803		0.96	0.0217084	0.00739108
0.97	0.0658899	0.0678083		0.97	0.0419903	0.0046231		0.97	0.0607426	0.0844816		0.97	0.0284184	0.0165279		0.97	0.0494282	0.0591111
0.98	0.0799426	0.037851		0.98	0.0151588	0.0307009		0.98	0.0712007	0.0471717		0.98	0.0292624	0.0564993		0.98	0.093903	0.0602758
0.99	0.0189557	0.0298013		0.99	0.0295592	0.0797532		0.99	0.0791721	0.000615428		0.99	0.0492958	0.0316586		0.99	0.00400064	0.0844705
1	0.0719098	0.0745308		1	0.0244399	0.0943838		1	0.0666003	0.0895948		1	0.0944167	0.0764147		1	0.0603135	0.0556454

## Sheet: Res vs SF
0			1			2			3			4
Spatial frequency	Response		Spatial frequency	Response		Spatial frequency	Response		Spatial frequency	Response		Spatial frequency	Response
0.0655738	0.999776		0.0655738	0.652298		0.0655738	0.216137		0.0655738	0.0413018		0.0655738	0.0332424
0.0784391	0.981119		0.0784391	0.692569		0.0784391	0.248655		0.0784391	0.0493734		0.0784391	0.039133
0.107386	0.932582		0.107386	0.779946		0.107386	0.332608		0.107386	0.0724026		0.107386	0.0556676
0.149198	0.849161		0.149198	0.890528		0.149198	0.476942		0.149198	0.12021		0.149198	0.0893623
0.203876	0.724362		0.203876	0.987906		0.203876	0.686882		0.203876	0.214919		0.203876	0.155687
0.281068	0.539489		0.281068	1.00003		0.281068	0.935916		0.281068	0.416689		0.281068	0.301425
0.383991	0.320466		0.383991	0.795876		0.383991	0.972214		0.383991	0.755244		0.383991	0.581319
0.528725	0.120292		0.528725	0.359744		0.528725	0.497246		0.528725	0.998571		0.528725	0.949127
0.728138	0.0194185		0.728138	0.0487093		0.728138	0.0493602		0.728138	0.50506		0.728138	0.81346
1.00153	0.000652999		1.00153	0.000570695		1.00153	0.000152819		1.00153	0.0266166		1.00153	0.137983

## Sheet: SF50 vs CV
	SF50	CV
	0.3607	0.9389
	0.5574	0.8173
	0.5902	0.5702
	0.7869	0.7237
	0.918	0.5844

## Sheet: SF50 vs LHI
	SF50	LHI
	0.3607	0.4765
	0.5574	0.4713
	0.5902	0.6058
	0.7869	0.736
	0.918	0.8117
