# Supplementary material for: A theory of cortical map formation in the visual brain
Source: Nat Commun. 2022 Apr 28;13:2303. doi: 10.1038/s41467-022-29433-y (PMC9050665; doi:10.1038/s41467-022-29433-y)
Supplement: Supplementary file 4 — Supplementary Dataset 1 [file 41467_2022_29433_MOESM4_ESM.zip › Figure8c.xlsx]

## Sheet: Res PSTH
0				1				2				3				4
time	Contra respone	Ipsi response		time	Contra respone	Ipsi response		time	Contra respone	Ipsi response		time	Contra respone	Ipsi response		time	Contra respone	Ipsi response
0	0.00579141	0.0353032		0	0.0554873	0.0567682		0	0.06262	0		0	0.0607908	0.0655178		0	0.033077	0.0391276
0.002	0.0359189	0.0202394		0.002	0.0277452	0.0567682		0.002	0	0		0.002	0.0658421	0.0503641		0.002	0.0258524	0
0.004	0.0133233	0.0127075		0.004	0.0369926	0.0290261		0.004	0	0.0348628		0.004	0.0759446	0.0150053		0.004	0.0547508	0.00300456
0.006	0.0133233	0		0.006	0.0277452	0		0.006	0	0.0402849		0.006	0.0961496	0.00490279		0.006	0.0475262	0.00300456
0.008	0	0.0503669		0.008	0.0184979	0		0.008	0.00839879	0.0402849		0.008	0.0708933	0		0.008	0.0547508	0.00300456
0.01	0	0.042835		0.01	3.12411e-06	0.00128401		0.01	0.0246651	0.0240185		0.01	0.0759446	0		0.01	0.0258524	0
0.012	0	0.0578988		0.012	0.0277452	0.0382735		0.012	0.0517757	0.0185964		0.012	0.0708933	0		0.012	0.033077	0
0.014	0	0		0.014	0.0277452	0.0567682		0.014	0.0843085	0.00775217		0.014	0.0860471	0.00995404		0.014	0.0114032	0
0.016	0.00579141	0.00517563		0.016	0.00925049	0.0382735		0.016	0.0951527	0		0.016	0.0607908	0.0402616		0.016	0.0114032	0
0.018	0	0.0127075		0.018	0	0.00128401		0.018	0.06262	0		0.018	0.0304833	0.0352103		0.018	0.0186278	0.0102292
0.02	0.00579141	0.00517563		0.02	0.0184979	0.0197788		0.02	0.0355094	0		0.02	0.0456371	0.0200566		0.02	0.0547508	0.0102292
0.022	0	0		0.022	0.04624	0.0475209		0.022	0	0		0.022	0.0860471	0.0352103		0.022	0.0619754	0
0.024	0	0		0.024	0.0277452	0.0567682		0.024	0.0300873	0.00775217		0.024	0.121406	0.0352103		0.024	0.0764246	0
0.026	0	0		0.026	0	0.0382735		0.026	0.0734642	0.0348628		0.026	0.146662	0.0301591		0.026	0.0908738	0
0.028	0	0		0.028	0	0.0382735		0.028	0.0843085	0.0511291		0.028	0.126457	0		0.028	0.0764246	0
0.03	0.00579141	0		0.03	0	0.0290261		0.03	0.06262	0.0619734		0.03	0.131508	0		0.03	0.0547508	0
0.032	0.0283871	0		0.032	0	0.0105314		0.032	0.0463536	0.0511291		0.032	0.116355	0.0352103		0.032	0.0475262	0.00300456
0.034	0.0585146	0		0.034	0.0554873	0.00128401		0.034	0.06262	0.0945061		0.034	0.13656	0.186748		0.034	0.0619754	0.205293
0.036	0.11877	0.0202394		0.036	0.0924768	0.103005		0.036	0.0897306	0.300547		0.036	0.106252	0.449413		0.036	0.0764246	0.487053
0.038	0.231748	0.118154		0.038	0.184951	0.315695		0.038	0.0680421	0.555386		0.038	0.106252	0.722181		0.038	0.0980984	0.73269
0.04	0.337194	0.216068		0.04	0.231187	0.500642		0.04	0.133108	0.799382		0.04	0.101201	1		0.04	0.105323	0.783262
0.042	0.465236	0.298919		0.042	0.369898	0.509889		0.042	0.160218	0.761427		0.042	0.141611	0.898975		0.042	0.0836492	0.624321
0.044	0.608342	0.396834		0.044	0.601082	0.509889		0.044	0.236128	0.71805		0.044	0.141611	0.83836		0.044	0.0547508	0.645994
0.046	0.698725	0.479684		0.046	0.712051	0.639353		0.046	0.203595	0.690939		0.046	0.161816	0.651463		0.046	0.0692	0.761588
0.048	0.804171	0.509812		0.048	0.730545	0.879784		0.048	0.214439	0.848181		0.048	0.237585	0.858565		0.048	0.105323	1
0.05	0.887022	0.442025		0.05	0.665814	1		0.05	0.333726	1		0.05	0.272944	0.949487		0.05	0.0980984	0.942203
0.052	1	0.404365		0.052	0.693556	0.861289		0.052	0.382525	0.945779		0.052	0.293149	0.91918		0.052	0.0764246	0.71824
0.054	0.969872	0.359174		0.054	0.675061	0.667095		0.054	0.453013	0.680095		0.054	0.207277	0.651463		0.054	0.033077	0.429256
0.056	0.766512	0.321515		0.056	0.684309	0.426663		0.056	0.295771	0.354768		0.056	0.151713	0.373644		0.056	0.0475262	0.205293
0.058	0.510428	0.2236		0.058	0.656566	0.352684		0.058	0.203595	0.246325		0.058	0.0860471	0.252414		0.058	0.0403016	0.0896998
0.06	0.329662	0.14075		0.06	0.684309	0.324942		0.06	0.0788863	0.343924		0.06	0.0304833	0.307978		0.06	0.0403016	0.176395
0.062	0.23928	0.118154		0.062	0.61033	0.398921		0.062	0.0355094	0.479477		0.062	0.0304833	0.499926		0.062	0	0.328112
0.064	0.231748	0.0729626		0.064	0.684309	0.482147		0.064	0.0680421	0.560808		0.064	0.0153295	0.666617		0.064	0	0.508727
0.066	0.314599	0.0578988		0.066	0.628824	0.509889		0.066	0.116841	0.604185		0.066	0.0506883	0.661566		0.066	0	0.515951
0.068	0.404981	0.0503669		0.068	0.554845	0.509889		0.068	0.203595	0.549964		0.068	0.0456371	0.484772		0.068	0	0.436481
0.07	0.435109	0.10309		0.07	0.453124	0.343437		0.07	0.181907	0.376456		0.07	0.0557396	0.257466		0.07	0	0.248641
0.072	0.337194	0.0955582		0.072	0.508608	0.278705		0.072	0.209017	0.202948		0.072	0.0355346	0.136235		0.072	0	0.104149
0.074	0.216684	0.0729626		0.074	0.508608	0.130747		0.074	0.143952	0.148727		0.074	0.0355346	0.176645		0.074	0	0.0752506
0.076	0.148897	0.0353032		0.076	0.360651	0.130747		0.076	0.149374	0.192104		0.076	0.0405858	0.262517		0.076	0.0114032	0.125823
0.078	0.11877	0.0503669		0.078	0.258929	0.1215		0.078	0.105997	0.224637		0.078	0.025432	0.292824		0.078	0.0186278	0.26309
0.08	0.148897	0.0578988		0.08	0.212693	0.139995		0.08	0.0897306	0.213793		0.08	0.025432	0.297876		0.08	0.00417856	0.35701
0.082	0.179025	0.0578988		0.082	0.22194	0.139995		0.082	0.0897306	0.202948		0.082	0.00522702	0.297876		0.082	0.0258524	0.407582
0.084	0.269407	0.0804945		0.084	0.175703	0.167737		0.084	0.111419	0.240903		0.084	0.0153295	0.302927		0.084	0	0.364235
0.086	0.276939	0.0729626		0.086	0.184951	0.167737		0.086	0.149374	0.230059		0.086	0.00017577	0.242312		0.086	0	0.27754
0.088	0.284471	0.0729626		0.088	0.175703	0.213974		0.088	0.13853	0.202948		0.088	0.00522702	0.151389		0.088	0	0.219743
0.09	0.194088	0.042835		0.09	0.231187	0.0937577		0.09	0.06262	0.110772		0.09	0.0102783	0.110979		0.09	0	0.154721
0.092	0.133833	0.0503669		0.092	0.22194	0.0382735		0.092	0.00297667	0.0619734		0.092	0.025432	0.0857229		0.092	0.00417856	0.111374
0.094	0.126302	0.0804945		0.094	0.231187	0		0.094	0	0.00775217		0.094	0.00522702	0.0907741		0.094	0.0186278	0.111374
0.096	0.133833	0.118154		0.096	0.147961	0		0.096	0.0138209	0.0131743		0.096	0.00017577	0.126133		0.096	0.0258524	0.154721
0.098	0.171493	0.148281		0.098	0.138714	0.0475209		0.098	0.0138209	0.0348628		0.098	0	0.212004		0.098	0.0258524	0.27754
0.1	0.126302	0.155813		0.1	0.110972	0.130747		0.1	0.0300873	0.137883		0.1	0.0304833	0.292824		0.1	0.0186278	0.364235
0.102	0.148897	0.110622		0.102	0.0924768	0.269458		0.102	0.00297667	0.202948		0.102	0.0304833	0.297876		0.102	0	0.407582
0.104	0.224216	0.0955582		0.104	0.110972	0.223221		0.104	0	0.219215		0.104	0.0203808	0.262517		0.104	0	0.371459
0.106	0.276939	0.0955582		0.106	0.120219	0.223221		0.106	0.0138209	0.164994		0.106	0.00017577	0.212004		0.106	0	0.248641
0.108	0.307067	0.125686		0.108	0.0832295	0.232468		0.108	0.105997	0.121617		0.108	0.00017577	0.146338		0.108	0.0114032	0.147497
0.11	0.23928	0.0880263		0.11	0.0924768	0.26021		0.11	0.154796	0.137883		0.11	0.0102783	0.105928		0.11	0.0114032	0.0969244
0.112	0.246812	0.0578988		0.112	0.138714	0.195479		0.112	0.133108	0.170416		0.112	0.0203808	0.141287		0.112	0	0.140272
0.114	0.179025	0.0880263		0.114	0.240435	0.075263		0.114	0.0409315	0.154149		0.114	0.0355346	0.217055		0.114	0	0.140272
0.116	0.209152	0.14075		0.116	0.286672	0.112252		0.116	0.0463536	0.192104		0.116	0.0355346	0.272619		0.116	0	0.18362
0.118	0.194088	0.155813		0.118	0.323661	0.167737		0.118	0.0680421	0.197526		0.118	0.0203808	0.353439		0.118	0	0.226967
0.12	0.216684	0.148281		0.12	0.360651	0.278705		0.12	0.0951527	0.28428		0.12	0	0.393849		0.12	0.00417856	0.284764
0.122	0.224216	0.118154		0.122	0.286672	0.287952		0.122	0.0734642	0.300547		0.122	0	0.419106		0.122	0.0186278	0.270315
0.124	0.246812	0.163345		0.124	0.268177	0.315695		0.124	0.0680421	0.305969		0.124	0	0.353439		0.124	0.0403016	0.226967
0.126	0.209152	0.163345		0.126	0.231187	0.26021		0.126	0.0734642	0.219215		0.126	0	0.262517		0.126	0.0114032	0.190844
0.128	0.163961	0.178409		0.128	0.314414	0.26021		0.128	0.0897306	0.175838		0.128	0.0304833	0.186748		0.128	0.0114032	0.125823
0.13	0.133833	0.110622		0.13	0.351403	0.176984		0.13	0.0897306	0.170416		0.13	0.0102783	0.121082		0.13	0.0475262	0.0969244
0.132	0.148897	0.0880263		0.132	0.314414	0.130747		0.132	0.133108	0.170416		0.132	0.025432	0.126133		0.132	0.0692	0.0608014
0.134	0.133833	0.14075		0.134	0.268177	0.0845103		0.134	0.133108	0.0945061		0.134	0.00522702	0.105928		0.134	0.0764246	0.0535768
0.136	0.103706	0.155813		0.136	0.203445	0.0475209		0.136	0.13853	0.0348628		0.136	0.025432	0.0806716		0.136	0.0403016	0.0391276
0.138	0.0811102	0.148281		0.138	0.166456	0.0567682		0.138	0.0897306	0.00233005		0.138	0.0304833	0.0352103		0.138	0.0258524	0.0535768
0.14	0.0585146	0.0654307		0.14	0.129466	0.0105314		0.14	0.116841	0.0294406		0.14	0.0708933	0.0251078		0.14	0.0186278	0.0463522
0.142	0.0585146	0.0578988		0.142	0.101724	0.112252		0.142	0.116841	0.0511291		0.142	0.106252	0.0503641		0.142	0.0258524	0.0391276
0.144	0.103706	0.042835		0.144	0.110972	0.112252		0.144	0.16564	0.0619734		0.144	0.141611	0.0705691		0.144	0.0403016	0.147497
0.146	0.194088	0.0277713		0.146	0.120219	0.112252		0.146	0.209017	0.0782397		0.146	0.166867	0.105928		0.146	0.0619754	0.364235
0.148	0.314599	0.0277713		0.148	0.194198	0.0567682		0.148	0.328304	0.18126		0.148	0.187072	0.181697		0.148	0.0692	0.667668
0.15	0.548087	0.0503669		0.15	0.379145	0.103005		0.15	0.393369	0.338501		0.15	0.227482	0.383747		0.15	0.105323	0.869957
0.152	0.661065	0.110622		0.152	0.564093	0.287952		0.152	0.436746	0.484899		0.152	0.156765	0.565592		0.152	0.112548	0.913305
0.154	0.706257	0.155813		0.154	0.582587	0.454405		0.154	0.328304	0.571653		0.154	0.116355	0.722181		0.154	0.16312	0.826609
0.156	0.653533	0.208536		0.156	0.536351	0.509889		0.156	0.268661	0.555386		0.156	0.0304833	0.722181		0.156	0.155895	0.624321
0.158	0.533023	0.185941		0.158	0.388393	0.417416		0.158	0.181907	0.495743		0.158	0.00522702	0.671668		0.158	0.170344	0.515951
0.16	0.412513	0.14075		0.16	0.295919	0.26021		0.16	0.149374	0.381878		0.16	0	0.51508		0.16	0.155895	0.299213
0.162	0.246812	0.0804945		0.162	0.240435	0.149242		0.162	0.100575	0.278858		0.162	0	0.424157		0.162	0.206467	0.26309
0.164	0.224216	0.0353032		0.164	0.184951	0.112252		0.164	0.0517757	0.202948		0.164	0	0.348388		0.164	0.249815	0.190844
0.166	0.194088	0.0353032		0.166	0.249682	0.0567682		0.166	0.06262	0.154149		0.166	0	0.333234		0.166	0.235366	0.219743
0.168	0.209152	0.0127075		0.168	0.268177	0.0845103		0.168	0.0788863	0.175838		0.168	0	0.313029		0.168	0.25704	0.18362
0.17	0.209152	0.0503669		0.17	0.425382	0.0845103		0.17	0.0463536	0.213793		0.17	0	0.363542		0.17	0.184794	0.147497
0.172	0.246812	0.0202394		0.172	0.416135	0.186231		0.172	0.0463536	0.371034		0.172	0.00017577	0.504977		0.172	0.177569	0.176395
0.174	0.231748	0.0353032		0.174	0.490114	0.278705		0.174	0.0138209	0.582497		0.174	0	0.621156		0.174	0.105323	0.219743
0.176	0.20162	0.0578988		0.176	0.480866	0.334189		0.176	0.0517757	0.723472		0.176	0	0.661566		0.176	0.105323	0.284764
0.178	0.133833	0.0804945		0.178	0.480866	0.306447		0.178	0.06262	0.652984		0.178	0	0.560541		0.178	0.0836492	0.335336
0.18	0.141365	0.110622		0.18	0.39764	0.278705		0.18	0.0951527	0.533698		0.18	0.0355346	0.419106		0.18	0.0547508	0.270315
0.182	0.171493	0.0804945		0.182	0.323661	0.232468		0.182	0.116841	0.381878		0.182	0.0860471	0.277671		0.182	0.0547508	0.198069
0.184	0.186557	0.0729626		0.184	0.277424	0.204726		0.184	0.0951527	0.316813		0.184	0.13656	0.161492		0.184	0.0692	0.147497
0.186	0.148897	0.0804945		0.186	0.212693	0.1215		0.186	0.116841	0.175838		0.186	0.121406	0.0958254		0.186	0.0403016	0.140272
0.188	0.148897	0.0729626		0.188	0.157208	0.112252		0.188	0.149374	0.121617		0.188	0.0910984	0.0604666		0.188	0.0186278	0.147497
0.19	0.126302	0.110622		0.19	0.157208	0.149242		0.19	0.160218	0.0945061		0.19	0.0759446	0.0756204		0.19	0	0.154721
0.192	0.141365	0.0955582		0.192	0.194198	0.158489		0.192	0.133108	0.121617		0.192	0.0809958	0.0958254		0.192	0.0186278	0.161946
0.194	0.103706	0.0955582		0.194	0.203445	0.213974		0.194	0.105997	0.154149		0.194	0.106252	0.136235		0.194	0.0186278	0.161946
0.196	0.171493	0.0880263		0.196	0.258929	0.176984		0.196	0.16564	0.159572		0.196	0.0809958	0.146338		0.196	0.0403016	0.118598
0.198	0.20162	0.0729626		0.198	0.231187	0.213974		0.198	0.176484	0.143305		0.198	0.0809958	0.141287		0.198	0.0114032	0.140272
0.2	0.20162	0.0729626		0.2	0.194198	0.158489		0.2	0.160218	0.154149		0.2	0.0607908	0.136235		0.2	0	0.198069
0.202	0.186557	0.042835		0.202	0.138714	0.195479		0.202	0.133108	0.154149		0.202	0.0759446	0.161492		0.202	0.0114032	0.270315
0.204	0.126302	0.0277713		0.204	0.147961	0.186231		0.204	0.154796	0.175838		0.204	0.0809958	0.227158		0.204	0	0.328112
0.206	0.148897	0.0654307		0.206	0.249682	0.26021		0.206	0.143952	0.127039		0.206	0.121406	0.247363		0.206	0	0.313663
0.208	0.111238	0.110622		0.208	0.286672	0.232468		0.208	0.100575	0.116195		0.208	0.146662	0.217055		0.208	0	0.26309
0.21	0.11877	0.10309		0.21	0.286672	0.250963		0.21	0.06262	0.0999282		0.21	0.202226	0.146338		0.21	0.0114032	0.161946
0.212	0.0886421	0.0654307		0.212	0.212693	0.149242		0.212	0.0734642	0.110772		0.212	0.166867	0.0857229		0.212	0.033077	0.0969244
0.214	0.096174	0.0202394		0.214	0.147961	0.1215		0.214	0.105997	0.0945061		0.214	0.171918	0.0806716		0.214	0.0114032	0.154721
0.216	0.0811102	0.0578988		0.216	0.147961	0.0382735		0.216	0.111419	0.0782397		0.216	0.13656	0.100877		0.216	0.00417856	0.190844
0.218	0.11877	0.0654307		0.218	0.129466	0.00128401		0.218	0.154796	0.0836618		0.218	0.121406	0.126133		0.218	0	0.219743
0.22	0.096174	0.0804945		0.22	0.129466	0		0.22	0.13853	0.0673955		0.22	0.0860471	0.126133		0.22	0	0.140272
0.222	0.103706	0.042835		0.222	0.120219	0.0382735		0.222	0.13853	0.0728176		0.222	0.025432	0.0958254		0.222	0	0.104149
0.224	0.0509827	0.0202394		0.224	0.138714	0.0475209		0.224	0.0734642	0.0511291		0.224	0.0203808	0.0604666		0.224	0	0.0752506
0.226	0.0509827	0.0202394		0.226	0.157208	0.0660156		0.226	0.0517757	0.0565512		0.226	0	0.0756204		0.226	0	0.0608014
0.228	0.0434508	0.0277713		0.228	0.0832295	0.0567682		0.228	0.019243	0.0782397		0.228	0.00522702	0.0907741		0.228	0	0.154721
0.23	0.0434508	0.042835		0.23	0.0277452	0.1215		0.23	0.0355094	0.10535		0.23	0.00522702	0.126133		0.23	0	0.198069
0.232	0.0208552	0.0202394		0.232	3.12411e-06	0.1215		0.232	0.0300873	0.132461		0.232	0.0405858	0.110979		0.232	0	0.219743
0.234	0.0133233	0		0.234	0.04624	0.0845103		0.234	0.0246651	0.110772		0.234	0	0.100877		0.234	0	0.133047
0.236	0.0283871	0.0127075		0.236	0.0369926	0.00128401		0.236	0	0.0782397		0.236	0	0.0907741		0.236	0	0.068026
0.238	0.0735784	0.0127075		0.238	0.04624	0.0105314		0.238	0	0.0511291		0.238	0	0.0907741		0.238	0	0.0752506
0.24	0.0585146	0.0202394		0.24	0.0369926	0.00128401		0.24	0	0.0294406		0.24	0	0.100877		0.24	0	0.068026
0.242	0.0208552	0		0.242	0.04624	0.0567682		0.242	0	0.045707		0.242	0	0.121082		0.242	0	0.140272
0.244	0	0		0.244	0.0554873	0.0567682		0.244	0.00297667	0.0240185		0.244	0	0.110979		0.244	0	0.198069
0.246	0	0		0.246	0.0554873	0.0475209		0.246	0	0.0402849		0.246	0	0.105928		0.246	0	0.212518
0.248	0.00579141	0		0.248	0.04624	0.0105314		0.248	0.00839879	0.0348628		0.248	0	0.0907741		0.248	0	0.16917
0.25	0	0		0.25	3.12411e-06	0		0.25	0.019243	0.0565512		0.25	0	0.100877		0.25	0	0.0752506
0.252	0.00579141	0		0.252	0	0.0105314		0.252	0.00839879	0.0348628		0.252	0	0.0857229		0.252	0	0.068026
0.254	0.00579141	0		0.254	0.0277452	0.0382735		0.254	0.0300873	0.0348628		0.254	0	0.0756204		0.254	0	0.0896998
0.256	0.0208552	0		0.256	0.0369926	0.0567682		0.256	0.0138209	0.0348628		0.256	0	0.100877		0.256	0	0.104149
0.258	0.0208552	0		0.258	0.0369926	0.0845103		0.258	0.00839879	0.0728176		0.258	0	0.136235		0.258	0	0.104149
0.26	0.0283871	0		0.26	0.00925049	0.0845103		0.26	0	0.0673955		0.26	0	0.15644		0.26	0.00417856	0.0824752
0.262	0.0660465	0.0127075		0.262	0.0554873	0.0567682		0.262	0	0.045707		0.262	0	0.126133		0.262	0.00417856	0.0463522
0.264	0.0434508	0		0.264	0.0554873	0		0.264	0	0.0131743		0.264	0	0.0756204		0.264	0	0.0391276
0.266	0.0208552	0		0.266	0.0647347	0		0.266	0	0.00775217		0.266	0	0.0402616		0.266	0	0.0246784
0.268	0	0.00517563		0.268	0.0184979	0		0.268	0	0.00775217		0.268	0	0.0402616		0.268	0	0.0391276
0.27	0	0.0202394		0.27	0.00925049	0.0290261		0.27	0	0.0240185		0.27	0	0.0453128		0.27	0	0.0463522
0.272	0.0208552	0		0.272	0	0		0.272	0	0.0131743		0.272	0	0.0705691		0.272	0	0.031903
0.274	0.0359189	0		0.274	0	0		0.274	0.00839879	0.00775217		0.274	0.0153295	0.0301591		0.274	0	0.031903
0.276	0.0434508	0		0.276	0	0		0.276	0.0300873	0		0.276	0.00522702	0.0150053		0.276	0	0
0.278	0.0434508	0.00517563		0.278	0	0		0.278	0.0517757	0		0.278	0	0.00995404		0.278	0	0
0.28	0.0434508	0		0.28	0	0		0.28	0.0680421	0.00233005		0.28	0.00017577	0.0503641		0.28	0	0.00300456
0.282	0.0585146	0		0.282	0.0184979	0		0.282	0.0734642	0.00233005		0.282	0	0.0554153		0.282	0	0.00300456
0.284	0.0509827	0		0.284	0.00925049	0		0.284	0.111419	0		0.284	0.0153295	0.0251078		0.284	0	0.0608014
0.286	0.0509827	0		0.286	0	0.0382735		0.286	0.0571979	0.0131743		0.286	0.00017577	0		0.286	0.00417856	0.068026
0.288	0.0359189	0		0.288	0	0.0382735		0.288	0.0409315	0.0348628		0.288	0.0304833	0.0402616		0.288	0.00417856	0.0824752
0.29	0.0359189	0		0.29	0	0.0382735		0.29	0.019243	0.0294406		0.29	0.0203808	0.0352103		0.29	0.00417856	0.0174538
0.292	0.0359189	0		0.292	0.0277452	0.0382735		0.292	0.0246651	0.00233005		0.292	0.00522702	0.0200566		0.292	0.00417856	0
0.294	0.0359189	0		0.294	0.0277452	0.0290261		0.294	0.019243	0		0.294	0.00017577	0		0.294	0.0114032	0
0.296	0.0585146	0		0.296	0.0647347	0.0105314		0.296	0.00839879	0.0240185		0.296	0.0102783	0.0150053		0.296	0.0114032	0
0.298	0.0208552	0		0.298	0.0184979	0		0.298	0	0		0.298	0	0		0.298	0	0
0.3	0	0		0.3	0	0		0.3	0	0		0.3	0	0		0.3	0	0

## Sheet: Res vs SF
0			1			2			3			4
Spatial frequency	Response		Spatial frequency	Response		Spatial frequency	Response		Spatial frequency	Response		Spatial frequency	Response
0	0.451961		0	0.29611		0	0.391135		0	0.506829		0	0.837294
0.377911	0.582751		0.377911	0.497381		0.377911	0.422981		0.377911	0.688269		0.377911	0.664659
0.755822	0.640794		0.755822	0.659789		0.755822	0.730418		0.755822	0.835755		0.755822	0.944468
1.13373	0.729019		1.13373	0.80747		1.13373	0.899243		1.13373	0.951233		1.13373	1.08087
1.51164	1.11365		1.51164	1.0206		1.51164	0.97253		1.51164	0.997743		1.51164	0.841557
1.88955	1.02233		1.88955	0.975196		1.88955	0.943134		1.88955	0.735309		1.88955	0.576058
2.26746	0.791706		2.26746	0.854924		2.26746	0.650191		2.26746	0.501524		2.26746	0.355926
2.64538	0.474404		2.64538	0.313292		2.64538	0.164946		2.64538	0.0891284		2.64538	0.119048
3.02329	0.0696515		3.02329	0.132475		3.02329	0.126772		3.02329	0		3.02329	0.0861652
3.4012	0		3.4012	0		3.4012	0		3.4012	0.00778105		3.4012	0

## Sheet: LPI vs ODI
	LPI	abs(ODI)
	0.179075	0.399611
	0.0722217	0.129032
	0.21093	0.365231
	0.410043	0.603914
	0.573939	0.685143

## Sheet: LPI vs LHI
	LPI	LHI
	0.179075	0.896039
	0.0722217	0.823266
	0.21093	0.74462
	0.410043	0.651554
	0.573939	0.525874
