# Supplementary material for: A theory of cortical map formation in the visual brain
Source: Nat Commun. 2022 Apr 28;13:2303. doi: 10.1038/s41467-022-29433-y (PMC9050665; doi:10.1038/s41467-022-29433-y)
Supplement: Supplementary file 4 — Supplementary Dataset 1 [file 41467_2022_29433_MOESM4_ESM.zip › Figure8d.xlsx]

## Sheet: Res PSTH
0				1				2				3				4
time	Contra respone	Ipsi response		time	Contra respone	Ipsi response		time	Contra respone	Ipsi response		time	Contra respone	Ipsi response		time	Contra respone	Ipsi response
0	0.0858721	0.0948058		0	0.0474927	0.098086		0	0.00820122	0.0715554		0	0.0410957	0.0833213		0	0.0888747	0.0433479
0.01	0.0339225	0.0867968		0.01	0.0121638	0.0908778		0.01	0.0021942	0.0621879		0.01	0.07753	0.068242		0.01	0.0383758	0.096205
0.02	0.0393247	0.0273096		0.02	0.0107884	0.0784288		0.02	0.0405663	0.0611336		0.02	0.0887337	0.0870307		0.02	0.0387417	0.0938885
0.03	0.0270366	0.0400272		0.03	0.05176	0.0892999		0.03	0.0323219	0.0984652		0.03	0.0256505	0.0875523		0.03	0.0965515	0.0780924
0.04	0.0123229	0.0571235		0.04	0.0651503	0.0455084		0.04	0.00707391	0.0275913		0.04	0.0627492	0.0918048		0.04	0.0335455	0.0419183
0.05	0.0456947	0.0119484		0.05	0.0834128	0.0317735		0.05	0.00863097	0.0626158		0.05	0.0953789	0.0750912		0.05	0.0123447	0.0388158
0.06	0.0234755	0.0796196		0.06	0.0571501	0.0638897		0.06	0.0500748	0.0396137		0.06	0.0575785	0.00105831		0.06	0.0674531	0.0779976
0.07	0.0563322	0.0323804		0.07	0.033415	0.0585631		0.07	0.0955243	0.0737491		0.07	0.072276	0.055377		0.07	0.0261338	0.0402939
0.08	0.0203442	0.0115837		0.08	0.07018	0.00409361		0.08	0.0700203	0.0362369		0.08	0.0118393	0.00951131		0.08	0.0170519	0.0068742
0.09	0.0513819	0.0707947		0.09	0.0191257	0.0271981		0.09	0.0181971	0.0832246		0.09	0.0407534	0.0862105		0.09	0.0678975	0.0869246
0.1	0.0956162	0.0517312		0.1	0.0344269	0.0591126		0.1	0.0364666	0.028784		0.1	0.0358405	0.0472763		0.1	0.00762392	0.0313465
0.11	0.0394568	0.00340272		0.11	0.0154163	0.00841659		0.11	0.0700018	0.0724664		0.11	0.0784729	0.00306398		0.11	0.0994	0.0682472
0.12	0.101405	0.0580722		0.12	0.0767719	0.0112823		0.12	0.0126681	0.0294981		0.12	0.0147892	0.0399794		0.12	0.0239278	0.0805872
0.13	0.0201965	0.0806119		0.13	0.0747936	0.0494239		0.13	0.0312675	0.096409		0.13	0.0791361	0.0923023		0.13	0.0377644	0.0779629
0.14	0.0876916	0.0119849		0.14	0.090172	0.0374537		0.14	0.0319274	0.0970189		0.14	0.0600418	0.106192		0.14	0.0963202	0.117037
0.15	0.131164	0.082919		0.15	0.119686	0.0916301		0.15	0.0966273	0.118361		0.15	0.0740422	0.14939		0.15	0.0673619	0.0966497
0.16	0.246048	0.0553216		0.16	0.276606	0.159309		0.16	0.145491	0.263275		0.16	0.110732	0.187332		0.16	0.010101	0.19804
0.17	0.39537	0.0922118		0.17	0.399741	0.201607		0.17	0.239849	0.36756		0.17	0.104611	0.338382		0.17	0.106746	0.240111
0.18	0.60853	0.0773132		0.18	0.701723	0.235033		0.18	0.23609	0.678058		0.18	0.09347	0.531191		0.18	0.0529064	0.534251
0.19	0.930811	0.141729		0.19	0.904054	0.398483		0.19	0.320104	0.951895		0.19	0.0772162	0.869482		0.19	0.0388367	0.877679
0.2	1.09759	0.189903		0.2	1.06373	0.361489		0.2	0.365285	1.05373		0.2	0.0929952	1.01108		0.2	0.0522327	1.05908
0.21	0.933993	0.119285		0.21	0.955344	0.307577		0.21	0.348924	0.933464		0.21	0.0732689	0.90479		0.21	0.0808898	0.853101
0.22	0.661584	0.0770693		0.22	0.63559	0.279799		0.22	0.26572	0.690891		0.22	0.0660695	0.575575		0.22	0.0963623	0.578846
0.23	0.406639	0.134502		0.23	0.388598	0.24297		0.23	0.256142	0.4228		0.23	0.0933256	0.295495		0.23	0.0688285	0.334154
0.24	0.20841	0.126547		0.24	0.280705	0.190041		0.24	0.131206	0.208377		0.24	0.0564046	0.204226		0.24	0.0579619	0.207455
0.25	0.148516	0.0684233		0.25	0.119945	0.0701236		0.25	0.146896	0.116177		0.25	0.108418	0.149487		0.25	0.0815076	0.0904807
0.26	0.0643955	0.102868		0.26	0.112309	0.0415152		0.26	0.133479	0.158653		0.26	0.0295497	0.0531345		0.26	0.0968352	0.128174
0.27	0.0759521	0.0996095		0.27	0.0537437	0.108411		0.27	0.0537715	0.0937412		0.27	0.0759979	0.111162		0.27	0.0517348	0.0580691
0.28	0.117188	0.0817915		0.28	0.139555	0.108178		0.28	0.0388625	0.108607		0.28	0.0319269	0.0531685		0.28	0.0122213	0.0441856
0.29	0.0948803	0.0930436		0.29	0.135626	0.119851		0.29	0.113248	0.087387		0.29	0.0935221	0.110807		0.29	0.0170312	0.0938871
0.3	0.0782178	0.0290636		0.3	0.0928132	0.116183		0.3	0.0380916	0.10381		0.3	0.0586829	0.102106		0.3	0.0972961	0.0345299
0.31	0.0816031	0.10135		0.31	0.178627	0.13268		0.31	0.0609745	0.160839		0.31	0.0985853	0.106937		0.31	0.0989661	0.0645308
0.32	0.117089	0.0629386		0.32	0.199927	0.144994		0.32	0.0820988	0.153839		0.32	0.101313	0.120033		0.32	0.0796581	0.0750914
0.33	0.135414	0.0548916		0.33	0.171283	0.0825717		0.33	0.0800842	0.167702		0.33	0.114623	0.188156		0.33	0.0687538	0.115678
0.34	0.177149	0.0870561		0.34	0.223457	0.111272		0.34	0.156352	0.226574		0.34	0.0942855	0.187305		0.34	0.0968469	0.196948
0.35	0.220436	0.120516		0.35	0.293373	0.11091		0.35	0.107309	0.237497		0.35	0.0828941	0.233128		0.35	0.0890159	0.143655
0.36	0.206611	0.0806928		0.36	0.322626	0.115398		0.36	0.141749	0.345804		0.36	0.0699367	0.268504		0.36	0.0836224	0.244613
0.37	0.293594	0.046074		0.37	0.294493	0.216082		0.37	0.173209	0.341282		0.37	0.109623	0.196429		0.37	0.0663529	0.228979
0.38	0.242765	0.0661117		0.38	0.264879	0.21527		0.38	0.181618	0.311938		0.38	0.0703666	0.197442		0.38	0.0835268	0.229411
0.39	0.238993	0.0633216		0.39	0.278878	0.162184		0.39	0.117929	0.233087		0.39	0.114593	0.217578		0.39	0.046053	0.17791
0.4	0.217803	0.100635		0.4	0.273652	0.108658		0.4	0.146893	0.237813		0.4	0.092714	0.14675		0.4	0.0949642	0.201371
0.41	0.137078	0.121868		0.41	0.213601	0.0926543		0.41	0.149171	0.248038		0.41	0.0715843	0.116639		0.41	0.0883502	0.14459
0.42	0.103862	0.0766862		0.42	0.146699	0.155301		0.42	0.068033	0.186409		0.42	0.0391735	0.171972		0.42	0.0613249	0.153433
0.43	0.0879643	0.0427407		0.43	0.128529	0.142605		0.43	0.0965197	0.13536		0.43	0.0430528	0.146849		0.43	0.0114969	0.0794455
0.44	0.153794	0.0842245		0.44	0.151738	0.0987607		0.44	0.076758	0.111657		0.44	0.0236589	0.131687		0.44	0.0448148	0.130747
0.45	0.0550506	0.0263861		0.45	0.108139	0.105635		0.45	0.0401601	0.0782994		0.45	0.083596	0.0604597		0.45	0.0506375	0.125658
0.46	0.0832236	0.0169527		0.46	0.133736	0.0909205		0.46	0.088641	0.0562329		0.46	0.0730853	0.0845916		0.46	0.0208705	0.0656846
0.47	0.132671	0.0766407		0.47	0.0804223	0.105075		0.47	0.0410393	0.115291		0.47	0.0812004	0.0842169		0.47	0.063206	0.0443419
0.48	0.117685	0.0523407		0.48	0.149814	0.140695		0.48	0.110769	0.146291		0.48	0.0553523	0.0506043		0.48	0.00797068	0.134919
0.49	0.0886921	0.0652069		0.49	0.196482	0.102802		0.49	0.10894	0.134924		0.49	0.107337	0.0735021		0.49	0.0349078	0.0809868
0.5	0.22267	0.0353138		0.5	0.262128	0.0917637		0.5	0.169622	0.228975		0.5	0.0322421	0.12623		0.5	0.0233981	0.171841
0.51	0.244468	0.0858113		0.51	0.285894	0.124674		0.51	0.163801	0.293133		0.51	0.0535011	0.21559		0.51	0.0664292	0.24448
0.52	0.322367	0.109576		0.52	0.454169	0.22078		0.52	0.239793	0.370275		0.52	0.0735738	0.286305		0.52	0.0279532	0.24039
0.53	0.454236	0.157779		0.53	0.537782	0.199412		0.53	0.228668	0.528245		0.53	0.0381289	0.386373		0.53	0.0354629	0.420458
0.54	0.577641	0.0693931		0.54	0.60299	0.23314		0.54	0.269727	0.652613		0.54	0.110289	0.52315		0.54	0.114815	0.45357
0.55	0.560651	0.121731		0.55	0.613062	0.321329		0.55	0.292954	0.66651		0.55	0.0679994	0.597728		0.55	0.045994	0.54031
0.56	0.580708	0.115785		0.56	0.638288	0.315619		0.56	0.290551	0.607518		0.56	0.061312	0.482207		0.56	0.0714525	0.530883
0.57	0.47784	0.121731		0.57	0.570518	0.203732		0.57	0.222289	0.473703		0.57	0.0960219	0.43925		0.57	0.040485	0.352252
0.58	0.322983	0.133722		0.58	0.414676	0.175489		0.58	0.157448	0.378635		0.58	0.113129	0.298475		0.58	0.0166789	0.254177
0.59	0.241372	0.0867313		0.59	0.27798	0.212864		0.59	0.182797	0.304733		0.59	0.0243691	0.266096		0.59	0.0826507	0.222625
0.6	0.143916	0.0837416		0.6	0.195386	0.171392		0.6	0.154524	0.228196		0.6	0.0676109	0.17647		0.6	0.0445785	0.155148
0.61	0.0774043	0.0682054		0.61	0.150922	0.115404		0.61	0.139818	0.132625		0.61	0.0547569	0.148923		0.61	0.052683	0.124694
0.62	0.102623	0.0911751		0.62	0.159975	0.080555		0.62	0.0934571	0.0803944		0.62	0.105129	0.112688		0.62	0.00504692	0.0790038
0.63	0.0698114	0.0977183		0.63	0.0789611	0.0989145		0.63	0.0994165	0.112049		0.63	0.0400241	0.0835982		0.63	0.020734	0.0426037
0.64	0.0981826	0.0363206		0.64	0.0588434	0.0601748		0.64	0.0294322	0.028722		0.64	0.0124152	0.017096		0.64	0.056857	0.042439
0.65	0.027333	0.0746529		0.65	0.0602363	0.103753		0.65	0.0403966	0.0521255		0.65	0.0987398	0.0481899		0.65	0.0684088	0.0761325
0.66	0.0478271	0.0666159		0.66	0.0276671	0.0800023		0.66	0.0430189	0.0669339		0.66	0.046722	0.00884496		0.66	0.064814	0.101002
0.67	0.0685588	0.0378824		0.67	0.0317268	0.0652443		0.67	0.0350833	0.0532936		0.67	0.0486444	0.0957087		0.67	0.0949307	0.0319655
0.68	0.00765837	0.0806026		0.68	0.0822164	0.0119105		0.68	0.033401	0.00664801		0.68	0.0528493	0.0614833		0.68	0.0363106	0.0236849
0.69	0.0358874	0.0696141		0.69	0.089806	0.0723412		0.69	0.064595	0.0212963		0.69	0.0254311	0.0184098		0.69	0.0862392	0.0324017
0.7	0.0687463	0.0492312		0.7	0.0372316	0.0118686		0.7	0.0835784	0.0175587		0.7	0.0649133	0.0259637		0.7	0.0751018	0.00736165
0.71	0.0245613	0.0572089		0.71	0.0482892	0.0146774		0.71	0.0526305	0.0512385		0.71	0.0718541	0.0342814		0.71	0.0698148	0.0175833
0.72	0.036417	0.0948999		0.72	0.0903791	0.0862636		0.72	0.0729634	0.0205953		0.72	0.0606862	0.0644009		0.72	0.0843794	0.0825639
0.73	0.0577428	0.064019		0.73	0.0713512	0.0573428		0.73	0.0592129	0.0749605		0.73	0.0587954	0.0283868		0.73	0.0891042	0.0112338
0.74	0.0409456	0.0634897		0.74	0.0457789	0.0562996		0.74	0.0705428	0.008535		0.74	0.0421293	0.0943966		0.74	0.0697077	0.0157123
0.75	0.0876788	0.0380642		0.75	0.0958128	0.0698433		0.75	0.0599648	0.0394861		0.75	0.0651676	0.0278516		0.75	0.00624152	0.0839847
0.76	0.0859883	0.0781905		0.76	0.088546	0.0845323		0.76	0.013795	0.0882622		0.76	0.00710358	0.0863439		0.76	0.0189814	0.0239029
0.77	0.0833977	0.0872384		0.77	0.0462537	0.094677		0.77	0.0860777	0.0951488		0.77	0.0365011	0.054681		0.77	0.0563352	0.0944867
0.78	0.0426271	0.0309491		0.78	0.0193419	0.00646224		0.78	0.016813	0.0311809		0.78	0.00209739	0.0117287		0.78	0.0555017	0.0296435
0.79	0.019013	0.0326412		0.79	0.0836057	0.00401979		0.79	0.0275314	0.0205334		0.79	0.05741	0.0349221		0.79	0.0969374	0.0181794
0.8	0.0638863	0.0673196		0.8	0.0897624	0.00775592		0.8	0.0534513	0.00205723		0.8	0.0942585	0.0306358		0.8	0.0565714	0.0404068
0.81	0.0428155	0.0288855		0.81	0.0671956	0.0977996		0.81	0.0677868	0.0699194		0.81	0.0931842	0.099149		0.81	0.0810528	0.000673876
0.82	0.0505807	0.0081714		0.82	0.0805389	0.053409		0.82	0.0928496	0.007256		0.82	0.0713448	0.0418809		0.82	0.0631141	0.0422997
0.83	0.0651052	0.0288099		0.83	0.00190189	0.0375565		0.83	0.0146379	0.0997265		0.83	0.0530802	0.0632116		0.83	0.0090861	0.0546327
0.84	0.0939942	0.0697079		0.84	0.0620623	0.0609264		0.84	0.00487047	0.0300088		0.84	0.0779345	0.0348294		0.84	0.0358955	0.0977611
0.85	0.080825	0.0502665		0.85	0.0807021	0.0121261		0.85	0.0613092	0.0962675		0.85	0.0233456	0.0842919		0.85	0.0474479	0.071953
0.86	0.0123217	0.0580063		0.86	0.0285857	0.038879		0.86	0.057353	0.0723717		0.86	0.0289648	0.0489708		0.86	0.0147354	0.0385839
0.87	0.0907462	0.0626238		0.87	0.0155372	0.0296071		0.87	0.0729354	0.0412435		0.87	0.0341994	0.052		0.87	0.0465896	0.0371058
0.88	0.0677067	0.0535104		0.88	0.0890458	0.0674828		0.88	0.0182684	0.0321542		0.88	0.0448292	0.0869198		0.88	0.0587641	0.0416314
0.89	0.0319425	0.0961304		0.89	0.078234	0.0156573		0.89	0.0783381	0.0670996		0.89	0.0883058	0.0215145		0.89	0.0797315	0.0230964
0.9	0.0729993	0.0810663		0.9	0.0358218	0.0973047		0.9	0.00641666	0.0930561		0.9	0.0797579	0.0419332		0.9	0.0658385	0.0171416
0.91	0.0474964	0.0963382		0.91	0.0577671	0.00411532		0.91	0.0129194	0.026706		0.91	0.0514642	0.068256		0.91	0.0850643	0.0177018
0.92	0.0561033	0.0693344		0.92	0.0227917	0.0102921		0.92	0.0177865	0.0645118		0.92	0.051869	0.0618486		0.92	0.0859905	0.0789969
0.93	0.0571825	0.0801714		0.93	0.0331314	0.0165261		0.93	0.00879087	0.0433894		0.93	0.0177283	0.0675923		0.93	0.00644299	0.0992827
0.94	0.0151489	0.0751383		0.94	0.0686599	0.0989819		0.94	0.00432055	0.00385982		0.94	0.036974	0.0963653		0.94	0.0927197	0.0511688
0.95	0.0361982	0.0941098		0.95	0.0761186	0.0258309		0.95	0.0647846	0.00511159		0.95	0.0685729	0.0260045		0.95	0.0427988	0.0284208
0.96	0.0435735	0.0340453		0.96	0.0879618	0.0686964		0.96	0.0977158	0.00455124		0.96	0.0882526	0.0286636		0.96	0.0627129	0.0591803
0.97	0.00577251	0.0324422		0.97	0.0658899	0.0678083		0.97	0.0419903	0.0046231		0.97	0.0607426	0.0844816		0.97	0.0284184	0.0165279
0.98	0.0723733	0.00119213		0.98	0.0799426	0.037851		0.98	0.0151588	0.0307009		0.98	0.0712007	0.0471717		0.98	0.0292624	0.0564993
0.99	0.0326805	0.00678082		0.99	0.0189557	0.0298013		0.99	0.0295592	0.0797532		0.99	0.0791721	0.000615428		0.99	0.0492958	0.0316586
1	0.0476853	0.0961675		1	0.0719098	0.0745308		1	0.0244399	0.0943838		1	0.0666003	0.0895948		1	0.0944167	0.0764147

## Sheet: Res vs SF
0			1			2			3			4
Spatial frequency	Response		Spatial frequency	Response		Spatial frequency	Response		Spatial frequency	Response		Spatial frequency	Response
0.0655738	0.244779		0.0655738	0.0341547		0.0655738	0.311643		0.0655738	0.560727		0.0655738	0.702968
0.0784391	0.269479		0.0784391	0.0409119		0.0784391	0.343435		0.0784391	0.593447		0.0784391	0.746535
0.107386	0.330348		0.107386	0.0603088		0.107386	0.420752		0.107386	0.667178		0.107386	0.838323
0.149198	0.429829		0.149198	0.10106		0.149198	0.543159		0.149198	0.770134		0.149198	0.945429
0.203876	0.573911		0.203876	0.183429		0.203876	0.708884		0.203876	0.887566		0.203876	1.01697
0.281068	0.77603		0.281068	0.365412		0.281068	0.906083		0.281068	0.992853		0.281068	0.958106
0.383991	0.955941		0.383991	0.693997		0.383991	0.991004		0.383991	0.981732		0.383991	0.65807
0.528725	0.881132		0.528725	1.00019		0.528725	0.709925		0.528725	0.708176		0.528725	0.21886
0.728138	0.384347		0.728138	0.592432		0.728138	0.186002		0.728138	0.24905		0.728138	0.0160441
1.00153	0.0319102		1.00153	0.0417383		1.00153	0.00565387		1.00153	0.0193797		1.00153	5.6584e-05

## Sheet: LPI vs ODI
	LPI	abs(ODI)
	0.2552	0.5285
	0.0341	0.4162
	0.3015	0.424
	0.561	0.6071
	0.6842	0.6808

## Sheet: LPI vs LHI
	LPI	LHI
	0.2552	0.7615
	0.0341	0.9083
	0.3015	0.7742
	0.561	0.6436
	0.6842	0.403
