# Supplementary material for: A theory of cortical map formation in the visual brain
Source: Nat Commun. 2022 Apr 28;13:2303. doi: 10.1038/s41467-022-29433-y (PMC9050665; doi:10.1038/s41467-022-29433-y)
Supplement: Supplementary file 4 — Supplementary Dataset 1 [file 41467_2022_29433_MOESM4_ESM.zip › Figure8e.xlsx]

## Sheet: Sheet1
Orientation CV	ON/OFF balance
0.650404	0.639409
0.667549	0.528292
0.628796	0.494483
0.839754	0.473827
0.872297	0.226391
0.672753	0.410352
0.798666	0.444643
0.596676	0.456626
0.67183	0.411305
0.661334	0.347294
0.438787	0.690506
0.746993	0.0723434
0.680827	0.481119
0.634426	0.513261
0.707443	0.26655
0.718173	0.227505
0.753253	0.128238
0.968265	0.0114547
0.73545	0.78766
0.70427	0.0764901
0.51034	0.618597
0.549894	0.40977
0.460301	0.556064
0.677556	0.507905
0.526436	0.376957
0.640461	0.453758
0.422054	0.186295
0.479068	0.470253
0.601711	0.510197
0.679028	0.511064
0.616254	0.519357
0.694414	0.454261
0.583166	0.446849
0.492801	0.531147
0.650792	0.347973
0.738527	0.673492
0.669817	0.561812
0.720573	0.663641
0.535728	0.642133
0.568426	0.700748
0.59244	0.687689
0.575737	0.465203
0.393488	0.545752
0.447056	0.502238
0.539222	0.59949
0.841578	0.720208
0.698679	0.350261
0.860798	0.347065
0.774497	0.0838233
0.661513	0.416954
0.641987	0.746637
0.690813	0.10656
0.904575	0.383948
0.526925	0
0.473092	0.457721
0.655642	0.0345698
0.67091	0.372362
0.553603	0.3954
0.594398	0.228632
0.618234	0.425775
0.650805	0.313207
0.635237	0.727898
0.527219	0.211743
0.537197	0.28789
0.738041	0.418729
0.703557	0.909776
0.687629	0.52292
0.634435	0.881486
0.631449	0.722066
0.786705	0.456125
0.686924	0.259412
0.609343	0.381065
0.776662	0.271224
0.631037	0.257871
0.631422	0.362248
0.58309	0.225015
0.717437	0.40924
0.543052	0.423424
0.793347	0.198008
0.765737	0
0.851213	0.136761
0.575403	0.29559
0.779793	0.280899
0.513767	0.0990271
0.900321	0.638219
0.844343	0.29915
0.780111	0.162576
0.975577	0.386606
0.777105	0.633768
0.716965	0.71441
0.840117	0.280906
0.777339	0.243793
0.593605	0.636677
0.628909	0.136221
0.71635	0.145789
0.740859	0.245745
0.574455	0.384265
0.642505	0.435502
0.562815	0
0.571181	0.320055
0.77189	0.371612
0.875861	0.346394
0.708135	0.330914
0.884096	0.0944166
0.849118	0.234987
0.745619	0.296014
0.898675	0.318649
0.788948	0.205812
0.665946	0.176658
0.589904	0.406595
0.779044	0.18847
0.507466	0.245659
0.606525	0.256942
0.630138	0.40387
0.844051	0.558245
0.814446	0.446997
0.499654	0.691237
0.506036	0.636812
0.473214	0.847836
0.522542	0.668982
0.528955	0.236136
0.571801	0.567568
0.875557	0.456625
0.798657	0.461641
0.714983	0.547839
0.644497	0.448793
0.881671	0.163651
0.68871	0.102742
0.449986	0.430164
0.773721	0.0990512
0.764082	0.155516
0.758743	0.495076
0.796958	0.153655
0.940095	0.199618
0.807733	0.843794
0.695458	0.245402
0.41972	0.326972
0.587938	0.225652
0.855754	0.185998
0.94063	0.0446499
0.886006	0.0909865
0.80524	0.0922998
0.807709	0.115311
0.695437	0.162096
0.864243	0
0.846216	0.262102
0.85247	0.0649563
0.942385	0.17289
0.717629	0.236828
0.598511	0.350157
0.615745	0.25865
0.847533	0.0624144
0.750906	0.505826
0.675123	0.70385
0.772108	0.43071
0.811568	0
0.865911	0.086714
0.790811	0.389479
0.817574	0.0742318
0.894547	0.276148
0.723657	0.0322768
0.682658	0.596164
0.69479	0.446036
0.709698	0.362732
0.549153	0.431432
0.501	0.596716
0.946316	0
0.658227	0.235833
0.796384	0.519566
0.896731	0
0.708665	0.288145
0.86564	0.177753
0.57086	0.324685
0.638654	0.889564
0.635598	0
0.863627	0
0.826823	0.20097
0.773021	0.240503
0.863177	0.0627427
0.595707	0.204473
0.748545	0.0717226
0.74865	0.101336
0.849918	0.0626239
0.643791	0.167627
0.716217	0.508657
0.644178	0.528752
0.802246	0.361592
0.642536	0.443244
0.610401	0.371574
0.591801	0.370725
0.719058	0.199581
0.730501	0
0.717354	0.20526
0.822453	0.416694
0.694754	0.545247
0.721731	0.392679
0.776874	0
0.877136	0
0.892489	0.304085
0.594749	0.0276317
0.718866	0.508775
0.855212	0.512288
0.70734	0.0390859
0.830722	0.42156
0.856881	0.18417
0.742826	0.34289
0.705655	0.221073
0.843329	0.0811472
0.764618	0.577085
0.696447	0.475142
0.737299	0.612079
0.741051	0.524021
0.910346	0.0418181
0.701009	0.208422
