# Supplementary material for: A theory of cortical map formation in the visual brain
Source: Nat Commun. 2022 Apr 28;13:2303. doi: 10.1038/s41467-022-29433-y (PMC9050665; doi:10.1038/s41467-022-29433-y)
Supplement: Supplementary file 4 — Supplementary Dataset 1 [file 41467_2022_29433_MOESM4_ESM.zip › Figure8f.xlsx]

## Sheet: Sheet1
Orientation CV	ON/OFF balance
0.507221	0.922198
0.503008	0.961499
0.768835	0.516066
0.6297	0.558183
0.715202	0.87081
0.525645	0.803344
0.829117	0.711101
0.519142	0.732773
0.498839	0.704192
0.622149	0.960885
0.653273	0.613607
0.918985	0.000206497
0.477366	0.814641
0.923057	0.234063
0.78289	0.662087
0.421514	0.927871
0.860022	0.690461
0.516808	0.890078
0.628472	0.830894
0.650114	0.58903
0.903689	0.110041
0.748838	0.790002
0.336661	0.741301
0.582613	0.877124
0.701845	0.638176
0.532803	0.818699
0.839963	0.845682
0.756548	0.195048
0.623031	0.707486
0.462246	0.905518
0.504323	0.809243
0.97385	0
0.567651	0.842158
0.415022	0.955479
0.448394	0.773114
0.483413	0.804397
0.69648	0.634682
0.611317	0.780179
0.593788	0.941303
0.40664	0.847241
0.781517	0.289596
0.413616	1
0.500471	0.700276
0.882763	0.403958
0.426793	0.970834
0.533092	0.880169
0.83999	0.185359
0.947945	0.546048
0.632143	0.661429
0.68252	0.826269
0.725	0.604847
0.502829	0.928333
0.600084	0.889957
0.533715	0.966847
0.892847	0.352736
0.699929	0.771372
0.391957	0.968421
0.431947	0.719878
0.770235	0.889463
0.728763	0.670375
0.641344	0.949605
0.856953	0
0.650398	0.840262
0.664302	0.619406
0.603842	0.778003
0.787148	0.747504
0.369411	0.921223
0.539565	0.629983
0.603275	0.797048
0.97188	0.143623
0.625924	0.572929
0.544389	0.789926
0.613536	0.606075
0.706	0.96384
0.737973	0.844267
0.599358	0.862424
0.521155	0.841288
0.598706	0.692877
0.460186	0.740379
0.659993	0.847392
0.498125	0.700092
0.573651	0.936271
0.838326	0.0047034
0.60265	0.613435
0.774996	0.697857
0.652306	0.808065
0.564004	0.839014
0.396941	0.978728
0.552917	0.966012
0.923609	0
0.585879	0.854418
0.706908	0.780152
0.8002	0.819565
0.911975	0.505698
0.552279	0.716624
0.722782	0.696711
0.388471	0.88239
0.51205	0.749704
0.725196	0.923712
0.476579	0.776407
0.771493	0.653919
0.94148	0.00395448
0.95818	0.0119827
0.458146	0.903802
0.930274	0.160372
0.907054	0
0.446977	0.763037
0.624739	0.780536
0.455927	0.598652
0.731914	0.492622
0.704518	0.719694
0.759866	0.911403
0.549006	0.88316
0.686123	0.880414
0.488555	0.896949
0.635593	0.77509
0.489971	0.807731
0.81672	0.425639
0.515123	0.908131
0.580993	0.742069
0.490511	0.859662
0.6716	0.752966
0.525205	0.815802
0.67039	0.844152
0.866597	0.391313
0.787248	0.510495
0.469367	0.859682
0.751092	0.380809
0.548837	0.840875
0.47872	0.917648
0.954659	0
0.671358	0.731212
0.612625	0.709387
0.850713	0.840931
0.815222	0.621258
0.267985	0.919179
0.713204	0.693758
0.652796	0.812544
0.572914	0.855609
0.727485	0.721135
0.648655	0.767917
0.387994	0.878626
0.827248	0.537479
0.341362	0.888812
0.693408	0.620339
0.349082	0.913078
0.676756	0.647796
0.473416	0.799074
0.751008	0.375925
0.448787	0.878268
0.469619	0.758581
0.557101	0.686568
0.696741	0.888549
0.389323	0.96064
0.793124	0.593538
0.614883	0.891312
0.310536	0.883517
0.590488	0.970378
0.883811	0.737095
0.504348	0.758144
0.423964	0.881478
0.819881	0.882747
0.424593	0.750446
0.57331	0.759207
0.500101	0.948307
0.441695	0.788943
0.859574	0.516748
0.564504	0.798212
0.648368	0.591479
0.577604	0.784603
0.716611	0.682035
0.912331	0
0.890512	0.00341295
0.586887	0.769087
0.509872	0.624757
0.920487	0.672313
0.604422	0.73671
0.648026	0.757409
0.766541	0.5557
0.870497	0.124224
0.686621	0.712007
0.461359	0.880116
0.715951	0.524908
0.445439	0.889814
0.637367	0.795502
0.472465	0.836792
0.451972	0.933212
0.429957	0.968264
0.658179	0.854329
0.890625	0.516262
0.684549	0.965276
0.674117	0.579559
0.451885	0.894788
0.364207	1
0.540498	0.623431
0.582884	0.855973
0.718909	0.752387
0.62017	0.920126
0.632235	0.768254
0.545	0.803402
0.50992	0.792555
0.814087	0.656185
0.467949	0.790456
0.554833	0.660515
0.751886	0.805734
0.632455	0.740878
0.526263	0.810899
0.588774	0.770677
0.851218	0.693252
0.612397	0.949634
0.429357	0.804566
0.376363	0.897295
0.776461	0.704933
0.438662	0.797583
